# Supplementary material for: Experimental and numerical investigation on the reinforced concrete boundary beam-wall system subjected to axial compression
Source: PLoS One. 2024 Apr 17;19(4):e0301622. doi: 10.1371/journal.pone.0301622 (PMC11023235; doi:10.1371/journal.pone.0301622)
Supplement: S1 Data — (XLSX) [file pone.0301622.s001.xlsx]

## Sheet: Table 3
				conc.	unit: Mpa
			no	yield strength
			1	30.8
			2	30.1
			3	31.1
			4	32.4
			5	31.9
			6	29.2

## Sheet: Table 4
				D10 rebar	unit: Mpa
			no	yield strength	yield strength	modulus of elasticity
			1	485	485	181051
			2	482	482	184918
			3	477	477	173187
				D6 rebar	unit: Mpa
			no	yield strength	yield strength	modulus of elasticity
			1	304	350	174081
			2	293	336	184222
			3	354	355	171677

## Sheet: Fig14
	B50-T125-S125			B40-T125-S125			B50-T100-S125			B50-T125-S75
	Displacement (mm)	Load (kN)		Displacement (mm)	Load (kN)		Displacement (mm)	Load (kN)		Displacement (mm)	Load (kN)
	-1	-0.14		-5.82	-0.06		0	-0.24		-0.9	-0.02
	-1.01	-0.05		-5.82	-0.03		0	-0.08		-0.9	0.02
	-1	-0.06		-5.82	0.01		0	-0.19		-0.9	-0.01
	-1	0.02		-5.82	-0.13		0	-0.42		-0.9	-0.02
	-1	-0.21		-5.82	0.04		0	-0.07		-0.9	-0.12
	-1.01	0		-5.83	0.03		0	-0.46		-0.9	-0.07
	-1	0.1		-5.83	0.02		0	-0.38		-0.9	-0.01
	-1	0.05		-5.82	-0.09		0	-0.12		-0.9	0.12
	-1	0.12		-5.83	-0.17		0	-0.23		-0.89	0.07
	-1	0.08		-5.83	-0.22		0	0.08		-0.89	0.09
	-1	0.02		-5.83	-0.16		0	-0.16		-0.89	0
	-1	0.05		-5.83	-0.12		0	0.03		-0.89	0.05
	-1	0.11		-5.83	-0.17		0	0.1		-0.89	0.15
	-1	0.05		-5.83	-0.06		0	0.25		-0.88	0.18
	-1.01	0.16		-5.54	-0.07		0	0.33		-0.88	0.09
	-1	-0.03		-3.76	-0.12		0	0.18		-0.88	0.04
	-1.01	-0.08		-1.6	-0.66		0	-0.04		-0.88	0.06
	-1.01	-0.04		-0.9	-0.29		0	-0.03		-0.88	0.15
	-1.01	-0.02		-0.76	-0.26		0	-0.02		-0.87	0.12
	-1.01	0.02		-0.64	-0.24		0	-0.27		-0.87	0.06
	-1.01	0.01		-0.54	-0.16		0	0		-0.87	0.06
	-1.01	0.17		-0.5	-0.04		0	0.22		-0.86	0.11
	-1	0.15		-0.45	-0.01		0	0.14		-0.86	0.01
	-1	0.1		-0.39	0		0	0.14		-0.86	0.08
	-1	0.22		-0.35	-0.05		0	-0.2		-0.86	0.19
	-1	0.12		-0.31	-0.13		0	-0.22		-0.86	0.2
	-1.01	0.03		-0.28	-0.17		0	0.1		-0.85	0.04
	-1	0		-0.26	-0.1		0.01	0.28		-0.85	0.01
	-1	-0.04		-0.22	-0.19		0.02	1.43		-0.85	0.07
	-1.01	-0.1		-0.18	-0.12		0	4.59		-0.85	0.12
	-1.01	0.01		-0.17	-0.11		0.05	19.55		-0.85	0.1
	-1.01	0.02		-0.15	-0.17		0.33	62.26		-0.85	0.15
	-1.01	0.15		-0.13	-0.17		0.63	114.9		-0.85	0.15
	-1.01	0.02		-0.12	-0.22		0.82	152.05		-0.85	0.16
	-1.01	-0.02		-0.11	-0.11		0.94	172.38		-0.85	0.11
	-1.01	0.02		-0.1	-0.19		1.02	184.46		-0.85	0.04
	-1	0.03		-0.09	-0.11		1.08	192.53		-0.85	-0.04
	-1	-0.01		-0.08	-0.12		1.11	197.74		-0.85	0.07
	-1	0.09		-0.07	-0.13		1.13	201.2		-0.85	-0.01
	-1	0.08		-0.06	-0.21		1.14	204.54		-0.85	0.06
	-1	0.04		-0.06	-0.15		1.16	205.93		-0.85	0.15
	-1.01	0.01		-0.05	-0.11		1.17	207.16		-0.85	0.22
	-1	-0.01		-0.04	-0.08		1.17	208.17		-0.85	0.07
	-1	0		-0.03	-0.04		1.18	209.29		-0.85	0.01
	-1.01	0		-0.01	-0.21		1.18	209.71		-0.85	0.02
	-1.01	-0.08		0	-0.18		1.18	209.98		-0.85	-0.1
	-1.01	0.01		0	-0.19		1.19	210.26		-0.85	-0.09
	-1.01	0.08		0.01	-0.21		1.19	210.53		-0.85	-0.02
	-1.01	0.13		0.01	-0.2		1.19	210.87		-0.85	-0.1
	-1.01	0.04		0.02	-0.07		1.19	211.05		-0.84	0.08
	-1.01	-0.09		0.03	0.05		1.2	211.31		-0.85	0.02
	-1.01	-0.01		0.03	-0.11		1.2	211.31		-0.84	0.01
	-1.01	-0.04		0.04	-0.1		1.2	211.24		-0.84	0.1
	-1.01	-0.06		0.04	0.1		1.2	211.14		-0.84	0.14
	-1.01	-0.01		0.05	0.02		1.2	211.21		-0.84	0.12
	-1.01	0.03		0.05	-0.06		1.2	211.37		-0.84	0.08
	-1.01	0.05		0.05	0.01		1.2	211.67		-0.84	0.16
	-1.01	0.06		0.06	-0.08		1.2	211.56		-0.85	0.11
	-1.01	0.08		0.06	-0.06		1.2	211.54		-0.85	0.03
	-1.01	0.15		0.07	-0.09		1.21	211.54		-0.84	0.11
	-1.01	-0.09		0.08	-0.08		1.21	211.48		-0.85	0.16
	-1.01	-0.14		0.08	-0.1		1.2	211.48		-0.84	0.15
	-1.01	-0.03		0.08	-0.02		1.2	211.39		-0.84	0.12
	-1.01	0.1		0.09	-0.13		1.2	211.58		-0.84	0.13
	-1.01	0.08		0.09	-0.1		1.2	211.56		-0.84	0.05
	-1.01	-0.03		0.09	0		1.2	211.59		-0.84	0.04
	-1.01	0.05		0.1	-0.14		1.21	211.67		-0.84	0.1
	-1.01	0.02		0.1	-0.12		1.21	211.74		-0.84	0.2
	-1.01	-0.05		0.1	0.06		1.21	211.75		-0.85	0.11
	-1	-0.04		0.1	0.02		1.21	211.47		-0.84	-0.11
	-1.01	0.07		0.1	-0.1		1.21	211.63		-0.84	0.03
	-1	0.08		0.1	0.06		1.21	211.54		-0.84	0.12
	-1.01	-0.09		0.11	-0.08		1.21	211.51		-0.84	0.01
	-1.01	-0.1		0.11	-0.1		1.21	211.45		-0.84	0.11
	-1.01	-0.06		0.11	0.03		1.21	211.53		-0.84	0.24
	-1.01	-0.11		0.11	-0.01		1.21	211.61		-0.84	0.27
	-1.01	-0.11		0.11	-0.14		1.21	211.51		-0.84	0.24
	-1.01	-0.07		0.11	-0.04		1.21	211.47		-0.84	0.06
	-1.01	-0.04		0.11	-0.05		1.21	211.47		-0.84	0.12
	-1.01	0		0.11	-0.01		1.21	211.5		-0.84	0.02
	-1.01	0.05		0.12	-0.04		1.21	211.64		-0.84	0.03
	-1	-0.05		0.12	-0.18		1.21	211.69		-0.84	-0.03
	-1.01	-0.14		0.12	-0.17		1.21	211.77		-0.84	0.03
	-1.01	-0.13		0.12	-0.11		1.21	211.75		-0.84	0.12
	-1.01	-0.09		0.12	-0.06		1.21	211.72		-0.84	-0.03
	-1.01	-0.06		0.12	-0.06		1.21	211.9		-0.84	0.06
	-1.01	0		0.12	-0.22		1.21	211.86		-0.84	-0.05
	-1	-0.13		0.12	-0.06		1.21	211.74		-0.84	-0.01
	-1.01	-0.07		0.12	-0.21		1.21	211.77		-0.83	0
	-1	-0.1		0.12	-0.15		1.21	211.7		-0.84	-0.07
	-1.01	-0.22		0.12	-0.27		1.21	211.55		-0.83	0
	-1.01	-0.13		0.12	-0.07		1.22	211.54		-0.84	0.02
	-1.01	0.02		0.13	-0.1		1.21	211.47		-0.83	-0.04
	-1.01	0.01		0.12	-0.12		1.21	211.46		-0.83	0
	-1.01	-0.16		0.13	-0.12		1.21	211.4		-0.83	0.02
	-1.01	-0.08		0.13	-0.24		1.21	211.42		-0.83	0.04
	-1.01	-0.07		0.13	-0.15		1.21	211.45		-0.83	0.03
	-1.01	-0.03		0.13	-0.17		1.21	211.32		-0.83	0.09
	-1.01	0.03		0.13	-0.14		1.21	211.23		-0.83	0.04
	-1.01	0.02		0.13	-0.08		1.21	211.31		-0.83	0
	-1.01	-0.08		0.13	-0.09		1.22	211.23		-0.83	0.16
	-1.01	0.05		0.13	-0.03		1.22	211.21		-0.83	0.08
	-1.01	-0.08		0.13	-0.09		1.21	211.25		-0.83	0.02
	-1.01	-0.02		0.13	-0.01		1.22	211.39		-0.83	-0.08
	-1.01	0.01		0.13	-0.11		1.22	211.73		-0.82	0.02
	-1.01	-0.11		0.13	-0.04		1.22	212.17		-0.83	-0.13
	-1.01	0.06		0.13	-0.16		1.22	212.58		-0.82	-0.03
	-1.01	0		0.14	-0.07		1.22	212.81		-0.82	0.03
	-1.01	-0.1		0.14	-0.05		1.22	212.98		-0.82	-0.09
	-1.01	-0.2		0.14	-0.05		1.22	213.35		-0.82	0
	-1.01	-0.2		0.14	-0.05		1.23	213.76		-0.82	-0.12
	-1.01	-0.18		0.14	-0.12		1.23	213.87		-0.82	-0.13
	-1.01	-0.11		0.14	-0.13		1.23	213.96		-0.81	-0.13
	-1.01	-0.21		0.14	-0.32		1.23	213.97		-0.81	-0.02
	-1.01	-0.19		0.14	-0.18		1.23	214.03		-0.81	-0.04
	-1.01	-0.15		0.14	-0.11		1.23	214.04		-0.8	-0.08
	-1.01	-0.18		0.14	-0.04		1.24	214		-0.79	-0.18
	-1.01	-0.21		0.14	-0.05		1.24	214.24		-0.78	-0.15
	-1.01	-0.19		0.14	-0.01		1.25	215.18		-0.76	-0.06
	-1.01	-0.12		0.14	-0.13		1.25	215.66		-0.74	0.04
	-1.01	-0.08		0.14	-0.23		1.25	215.85		-0.7	-0.15
	-1.01	-0.14		0.14	-0.15		1.26	217.15		-0.65	-0.18
	-1.01	-0.2		0.14	-0.12		1.26	218.23		-0.47	-0.84
	-1.01	-0.14		0.14	-0.16		1.27	218.53		-0.22	-0.38
	-1.01	-0.03		0.14	-0.11		1.27	218.42		-0.2	0.76
	-1.01	0.1		0.14	-0.1		1.27	218.36		-0.15	1.33
	-1.01	0.1		0.14	-0.11		1.27	218.34		-0.08	3.01
	-1.01	0.06		0.14	-0.14		1.27	218.26		-0.03	4.62
	-1.01	0.03		0.14	-0.18		1.27	218.1		0.06	8.13
	-1.01	0.19		0.14	-0.12		1.27	218.11		0.19	18.18
	-1.01	0.13		0.14	-0.14		1.27	218.98		0.46	47.98
	-1.01	0.23		0.14	-0.05		1.28	221.05		0.85	95.32
	-1.01	0.08		0.14	-0.09		1.29	225.5		1.16	141.11
	-1.01	-0.08		0.14	-0.13		1.33	231.88		1.38	175.05
	-1.01	-0.13		0.14	-0.09		1.37	239.92		1.5	195.67
	-1.01	-0.03		0.15	-0.13		1.39	244.5		1.56	208.01
	-1.01	-0.03		0.14	-0.07		1.41	246.83		1.6	214.47
	-1.01	-0.02		0.14	0.14		1.41	248.33		1.63	217.7
	-1.01	-0.09		0.14	0		1.42	249.04		1.64	219.5
	-1.01	-0.07		0.14	0.04		1.44	250.22		1.65	220.42
	-1.01	-0.06		0.14	-0.01		1.45	251.44		1.65	220.82
	-1.01	-0.02		0.14	-0.05		1.45	251.75		1.66	221.07
	-1	0		0.15	0.05		1.46	251.96		1.66	221.33
	-1	-0.05		0.15	0.05		1.46	252.44		1.66	221.25
	-1.01	-0.15		0.15	-0.09		1.46	253.55		1.66	221.37
	-1.01	-0.12		0.15	-0.12		1.47	254.88		1.66	221.24
	-1	-0.11		0.15	0.01		1.47	255.7		1.66	221.21
	-1	0.01		0.15	0.09		1.48	256.07		1.66	221.23
	-1	-0.05		0.15	-0.01		1.48	256.67		1.66	221.31
	-1	-0.06		0.15	-0.03		1.48	257.48		1.67	221.3
	-1	-0.1		0.15	0.04		1.49	258.62		1.67	221.26
	-1	-0.01		0.15	-0.01		1.49	259.5		1.67	221.12
	-1.01	0.05		0.15	0.01		1.5	259.97		1.67	221.16
	-1.01	-0.09		0.16	0.04		1.5	260.3		1.68	221.16
	-1.01	-0.09		0.16	-0.01		1.5	260.72		1.67	221.27
	-1.01	-0.03		0.16	0.18		1.5	260.63		1.67	221.35
	-1.01	-0.06		0.16	0.15		1.51	260.88		1.68	221.39
	-1.01	-0.02		0.16	0.19		1.51	262.22		1.68	221.55
	-1.01	0		0.16	0.21		1.51	262.91		1.68	221.41
	-1.01	-0.03		0.17	0.21		1.52	263.12		1.68	221.33
	-1.01	-0.01		0.17	0.27		1.52	263.82		1.68	221.19
	-1.01	0.03		0.17	0.39		1.52	264.35		1.68	221.13
	-1.01	-0.04		0.17	0.48		1.52	264.68		1.68	221.11
	-1.01	0.02		0.17	0.54		1.53	265.27		1.68	221.17
	-1.01	-0.1		0.18	0.52		1.53	266.16		1.68	221.11
	-1.01	-0.07		0.18	0.9		1.54	266.59		1.68	221.08
	-1.01	-0.08		0.18	1.14		1.54	267.26		1.68	221.42
	-1.01	-0.1		0.18	1.52		1.55	268.15		1.69	223.17
	-1.01	-0.05		0.15	2.42		1.55	269.23		1.69	223.61
	-1.01	0.01		0.06	3.14		1.56	270.03		1.69	223.49
	-1.01	-0.04		0	5.13		1.56	271.26		1.69	223.6
	-1.01	-0.04		0.04	16.68		1.57	272.73		1.7	225.24
	-1.01	0.04		0.44	70.72		1.57	273.71		1.73	230.23
	-1.01	0.04		0.94	145.18		1.58	274.48		1.74	232.66
	-1.01	-0.07		1.24	191.76		1.58	275.26		1.75	234.83
	-1.01	-0.18		1.36	208.74		1.59	276.56		1.75	235.35
	-1.01	-0.17		1.39	213.33		1.59	277.7		1.76	236.35
	-1.01	-0.05		1.4	214.92		1.6	278.46		1.76	237.19
	-1.01	0.05		1.41	215.53		1.6	278.67		1.77	238.22
	-1.01	-0.03		1.41	215.8		1.6	278.84		1.79	239.36
	-1.01	-0.02		1.42	215.85		1.61	279.81		1.79	240.47
	-1	0.03		1.42	215.73		1.61	280.29		1.8	242.77
	-1.01	-0.16		1.42	215.87		1.61	280.78		1.81	244.19
	-1.01	-0.02		1.42	215.73		1.62	281.33		1.81	245.81
	-1.01	-0.02		1.42	215.6		1.63	282.09		1.83	247.61
	-1	-0.21		1.42	215.31		1.63	282.42		1.84	249.67
	-1.01	-0.2		1.42	215.29		1.64	282.87		1.85	251.2
	-1.01	-0.21		1.42	215.25		1.65	283.64		1.85	252.28
	-1.01	-0.25		1.42	214.99		1.65	284.26		1.86	253.31
	-1.01	-0.33		1.42	214.93		1.65	284.51		1.88	254.68
	-1.01	-0.18		1.42	214.77		1.65	285.27		1.89	256.28
	-1.01	-0.2		1.42	214.7		1.66	286.32		1.9	257.82
	-1.01	-0.21		1.42	214.57		1.66	286.63		1.9	260.46
	-1.01	-0.18		1.42	214.47		1.66	286.82		1.91	262.65
	-1.01	-0.21		1.42	214.35		1.67	287.9		1.92	263.53
	-1.01	-0.32		1.42	214.16		1.67	288.49		1.92	265.11
	-1.01	-0.3		1.42	214.05		1.67	288.95		1.93	266.83
	-1.01	-0.23		1.42	213.99		1.67	289.44		1.94	267.82
	-1.01	-0.16		1.42	213.96		1.68	290.41		1.94	269
	-1.01	-0.16		1.42	213.82		1.68	291.11		1.95	270.29
	-1.01	-0.13		1.42	213.81		1.69	291.25		1.96	272.02
	-1.01	-0.21		1.42	213.59		1.69	291.7		1.98	274.14
	-1.01	-0.24		1.42	213.61		1.69	293.04		1.98	275.48
	-1.01	-0.21		1.42	213.57		1.7	293.6		1.99	276.68
	-1.01	-0.15		1.42	213.5		1.7	295.28		2.01	280.41
	-1.01	-0.18		1.42	213.47		1.71	296.16		2.02	282.51
	-1.01	-0.19		1.42	213.41		1.71	296.51		2.03	284.56
	-1.01	-0.09		1.42	213.32		1.72	297.45		2.04	285.71
	-1.01	-0.2		1.42	213.29		1.74	298.32		2.04	286.65
	-1.01	0.02		1.42	213.32		1.74	298.99		2.05	288.59
	-1.01	-0.07		1.42	213.23		1.75	299.4		2.07	290.31
	-1.01	-0.1		1.42	213.08		1.75	299.6		2.08	292.28
	-1	-0.11		1.42	212.92		1.75	299.71		2.09	293.97
	-1.01	-0.16		1.42	212.96		1.75	300.06		2.1	294.95
	-1.01	-0.08		1.43	212.99		1.75	300.82		2.11	296.84
	-1	-0.12		1.42	213.1		1.76	301.37		2.12	299.49
	-1	-0.13		1.43	213.18		1.76	301.59		2.13	301.14
	-1	-0.01		1.43	213.02		1.76	301.6		2.14	303.23
	-1	0.1		1.43	212.99		1.76	301.56		2.14	304.15
	-1	0.08		1.43	213.05		1.76	301.85		2.14	304.46
	-1	-0.08		1.43	213.03		1.77	302.76		2.15	305.29
	-1	-0.08		1.43	213.09		1.77	304.2		2.17	307.5
	-1	-0.08		1.43	212.93		1.77	304.48		2.18	309.05
	-1.01	-0.16		1.43	212.93		1.78	304.64		2.19	310.21
	-1.01	-0.13		1.43	212.93		1.78	304.8		2.19	310.66
	-1	-0.15		1.43	212.95		1.78	304.93		2.19	310.68
	-1	-0.04		1.43	212.76		1.78	305.57		2.19	311.77
	-1	-0.09		1.43	212.79		1.79	306.23		2.2	312.98
	-1	0		1.43	212.8		1.79	306.45		2.21	313.37
	-1	-0.03		1.43	212.75		1.79	306.42		2.21	313.55
	-1	0.02		1.43	212.83		1.79	306.54		2.21	313.62
	-1	0.05		1.43	213.07		1.79	306.68		2.22	315.64
	-1	0.08		1.43	212.8		1.79	306.81		2.23	317.69
	-1	-0.03		1.43	212.67		1.79	307.07		2.23	318.14
	-1	0		1.43	212.69		1.79	307.43		2.24	317.99
	-1	-0.12		1.43	212.76		1.8	307.85		2.24	319.31
	-1	0.08		1.43	212.65		1.8	307.99		2.25	321.39
	-1	-0.08		1.42	212.59		1.8	308.03		2.26	322.7
	-1.01	-0.03		1.43	212.55		1.8	308.04		2.27	324.5
	-1.01	0.06		1.43	212.59		1.8	308.53		2.28	326.28
	-1	0.08		1.43	212.38		1.8	308.85		2.29	326.52
	-1	-0.07		1.42	212.51		1.8	309.27		2.29	327.05
	-1	-0.11		1.43	212.51		1.81	309.88		2.29	328.33
	-1	-0.16		1.43	212.56		1.81	310.31		2.3	330.39
	-1	-0.16		1.43	212.51		1.82	310.82		2.31	331.65
	-1	0		1.43	212.43		1.83	311.33		2.31	333.29
	-1	0		1.43	212.55		1.83	311.41		2.32	336
	-1	0.08		1.43	212.42		1.83	311.39		2.33	338.12
	-1	0.05		1.43	212.4		1.83	311.65		2.34	340.56
	-1	-0.05		1.43	212.39		1.83	311.67		2.37	343.11
	-1	-0.14		1.43	212.37		1.83	312.18		2.38	345.06
	-1	0.05		1.43	212.35		1.84	312.91		2.38	345.06
	-1	0.05		1.43	212.48		1.84	314.02		2.38	345.53
	-1	-0.07		1.43	212.39		1.85	314.41		2.39	347.93
	-0.99	-0.04		1.43	212.35		1.85	314.92		2.41	350.07
	-0.99	-0.14		1.43	212.25		1.85	315.71		2.42	352.56
	-0.99	-0.17		1.43	212.32		1.86	316.45		2.43	355.23
	-0.99	-0.11		1.43	212.33		1.86	317.13		2.45	358.81
	-0.99	0		1.43	212.24		1.86	317.74		2.47	362.62
	-0.98	0.01		1.43	212.26		1.87	317.92		2.49	365.98
	-0.98	0.01		1.43	212.32		1.87	318.01		2.51	368.84
	-0.97	0.05		1.43	212.3		1.87	319.16		2.52	371.94
	-0.94	-0.05		1.43	212.31		1.88	320.79		2.53	373.82
	-0.4	-2.71		1.43	212.21		1.89	322.05		2.55	375.6
	0.07	1.71		1.43	212.27		1.89	322.93		2.56	377.47
	0.25	11.67		1.43	212.22		1.89	323.76		2.58	381.69
	0.64	67.85		1.43	212.19		1.9	324.56		2.61	386.56
	1.11	136.49		1.43	212.24		1.9	325.43		2.63	391.67
	1.39	182.6		1.43	212.23		1.9	326.41		2.66	395.37
	1.54	205.78		1.43	212.13		1.91	327.69		2.68	398.61
	1.62	216.56		1.43	212.1		1.92	328.87		2.7	402.67
	1.65	221.03		1.43	212.1		1.92	329.19		2.72	409.09
	1.66	222.74		1.43	212.18		1.93	329.51		2.75	414.72
	1.67	224.14		1.43	212.12		1.93	329.78		2.78	419.06
	1.68	225.21		1.43	212.11		1.93	330.03		2.8	422.1
	1.68	225.47		1.43	212.11		1.93	329.98		2.81	423.91
	1.68	225.61		1.43	212.11		1.93	329.96		2.82	425.28
	1.69	225.94		1.43	212.05		1.93	329.86		2.83	426.98
	1.69	226.02		1.43	212.05		1.94	329.85		2.83	428.26
	1.69	226.09		1.43	212.07		1.93	329.72		2.85	430.19
	1.69	226.03		1.43	212.02		1.94	329.64		2.87	432.87
	1.69	225.77		1.43	212.17		1.94	329.62		2.89	436.92
	1.69	225.88		1.43	212.16		1.94	329.56		2.9	441.18
	1.69	225.84		1.43	212.13		1.94	329.56		2.92	446.42
	1.7	225.87		1.43	212.21		1.94	329.57		2.94	450.87
	1.69	225.89		1.43	212.15		1.94	329.8		2.97	454.83
	1.7	225.88		1.43	212.2		1.94	330.79		2.99	458.57
	1.7	225.96		1.43	212.29		1.95	331.92		3	461.61
	1.7	225.83		1.43	212.17		1.95	333.65		3.02	465.58
	1.7	226.05		1.43	212.19		1.96	335.98		3.05	469.98
	1.7	226.03		1.43	212.32		1.97	337.92		3.08	474.59
	1.7	225.92		1.43	212.31		1.97	338.73		3.09	478.85
	1.7	225.77		1.43	212.38		1.98	339.02		3.11	484.18
	1.7	225.81		1.43	212.26		1.98	339.07		3.14	488.72
	1.7	225.95		1.43	212.35		1.98	338.92		3.16	492.88
	1.7	226.03		1.43	212.48		1.98	339.08		3.18	496.17
	1.7	225.97		1.43	212.71		1.98	339.37		3.2	500.48
	1.7	225.95		1.43	212.55		1.98	339.73		3.22	503.84
	1.7	225.87		1.43	212.45		1.99	340.35		3.24	506.41
	1.7	226.15		1.43	212.47		1.99	340.78		3.26	508.86
	1.7	226.07		1.43	212.62		1.99	341.79		3.27	510.62
	1.7	226.03		1.43	212.66		1.99	342.82		3.28	512.48
	1.7	225.99		1.43	212.8		1.99	342.88		3.29	513.74
	1.7	226.04		1.44	212.83		2	342.89		3.3	515.37
	1.7	226.1		1.43	212.74		2	342.99		3.32	518.26
	1.7	226.43		1.44	212.79		2	342.95		3.33	522.02
	1.72	228.97		1.44	212.73		2	343.04		3.36	525.84
	1.75	235.75		1.44	212.75		2	343.71		3.38	529.31
	1.76	238.59		1.43	212.87		2.01	344.41		3.39	532.19
	1.77	239.67		1.43	212.8		2.02	345.49		3.41	534.8
	1.78	241.41		1.44	212.7		2.03	345.91		3.42	537.1
	1.8	244.46		1.43	212.72		2.03	345.99		3.44	539.52
	1.82	246.03		1.43	212.7		2.03	346.05		3.45	541.78
	1.84	248.91		1.44	212.74		2.03	345.95		3.47	544.49
	1.85	252.57		1.44	212.9		2.03	346.09		3.48	546.69
	1.86	255.82		1.44	212.9		2.04	346.57		3.48	548.9
	1.88	258.16		1.43	212.8		2.04	347.35		3.49	551
	1.9	259.44		1.44	213.03		2.05	348.02		3.51	554.66
	1.91	262.31		1.44	213.28		2.05	349.17		3.53	558.31
	1.93	263.84		1.44	213.31		2.05	351.05		3.56	561.65
	1.94	265.47		1.44	213.09		2.06	352.34		3.58	565.66
	1.94	266.96		1.44	213.28		2.07	354.19		3.6	570.14
	1.95	268.32		1.44	213.34		2.08	356.45		3.62	575.23
	1.96	270.41		1.44	213.25		2.08	358.24		3.64	578.98
	1.97	272.24		1.44	213.33		2.09	360.55		3.67	582.52
	1.98	273.65		1.44	213.16		2.1	361.59		3.68	585.86
	1.99	275.15		1.44	213.14		2.11	362.91		3.7	588.7
	2.01	276.58		1.44	213.19		2.12	364.83		3.72	591.62
	2.02	277.82		1.44	213.11		2.15	367.6		3.73	593.63
	2.03	280.7		1.44	212.91		2.16	371.11		3.74	595.43
	2.04	282.28		1.44	213.11		2.17	373.65		3.75	596.49
	2.04	283.76		1.44	213.16		2.18	375.53		3.76	597.55
	2.05	285.11		1.44	213.13		2.18	376.65		3.77	599.06
	2.06	286.09		1.44	212.99		2.19	377.59		3.78	600.2
	2.06	286.7		1.44	212.89		2.19	378.37		3.78	601.46
	2.07	287.45		1.44	212.87		2.2	379.17		3.79	603.3
	2.07	287.45		1.44	212.78		2.21	379.65		3.8	605.12
	2.08	288.64		1.44	212.85		2.21	380.13		3.81	606.45
	2.08	290.26		1.44	212.85		2.22	380.49		3.82	607.39
	2.09	290.77		1.44	212.94		2.23	380.92		3.82	608.2
	2.09	291.24		1.44	212.98		2.23	381.44		3.83	608.51
	2.1	292.97		1.44	212.9		2.24	381.9		3.83	609.39
	2.11	294.05		1.44	212.96		2.24	382.3		3.84	610.44
	2.11	295.13		1.44	212.76		2.24	382.44		3.85	612.17
	2.12	295.93		1.44	212.59		2.24	382.52		3.85	613.66
	2.13	298.63		1.44	212.74		2.24	382.96		3.86	614.95
	2.14	300.63		1.44	212.64		2.25	383.35		3.87	617.18
	2.15	302.03		1.44	212.77		2.25	383.5		3.87	619.56
	2.15	303.84		1.44	212.67		2.25	383.91		3.88	622.45
	2.17	305.91		1.44	212.58		2.25	384.28		3.9	626.23
	2.18	306.77		1.44	212.59		2.25	384.37		3.93	630.23
	2.19	308.1		1.44	212.77		2.25	384.5		3.95	633.59
	2.2	309.78		1.44	212.74		2.25	384.44		3.96	636.75
	2.22	311.95		1.44	212.57		2.26	384.45		3.98	640.11
	2.23	313.51		1.44	212.52		2.26	384.44		3.99	643.03
	2.23	314.86		1.44	212.61		2.26	384.5		4.01	647.15
	2.24	316.01		1.44	212.61		2.26	384.54		4.04	651.96
	2.24	315.85		1.44	212.6		2.26	384.62		4.06	656.03
	2.24	317.2		1.44	212.59		2.26	384.76		4.08	660.58
	2.24	317.94		1.44	212.55		2.26	384.81		4.11	664.69
	2.25	318.54		1.44	212.67		2.26	384.88		4.12	667.28
	2.25	319.46		1.44	212.91		2.26	384.69		4.13	668.67
	2.26	319.99		1.44	212.89		2.26	384.75		4.14	668.99
	2.26	320.04		1.44	212.81		2.26	384.85		4.14	668.86
	2.26	320.03		1.44	212.61		2.26	384.95		4.15	668.75
	2.26	320.18		1.44	212.62		2.26	385.05		4.15	668.7
	2.26	320.43		1.44	212.67		2.27	385.23		4.16	668.93
	2.28	322.21		1.44	212.64		2.27	385.43		4.16	669.54
	2.3	323.84		1.44	212.69		2.27	385.58		4.17	670.63
	2.31	325.18		1.44	212.68		2.27	385.84		4.17	671.98
	2.32	326.09		1.44	212.55		2.27	386.14		4.18	674.49
	2.33	327.82		1.44	212.62		2.27	386.13		4.2	678.63
	2.33	328.07		1.44	212.56		2.27	386.29		4.24	685.13
	2.34	330.55		1.44	212.53		2.27	386.54		4.26	690.82
	2.34	332.76		1.44	212.74		2.27	386.59		4.27	694.99
	2.35	334.12		1.44	212.63		2.28	387.05		4.29	698.07
	2.35	335.51		1.44	212.54		2.28	387.38		4.31	700.82
	2.36	336.32		1.44	212.48		2.28	388.56		4.32	703.86
	2.38	339.11		1.44	212.51		2.28	389.09		4.35	706.93
	2.41	341.72		1.44	212.4		2.29	389.48		4.36	709.85
	2.42	343.45		1.44	212.62		2.29	390.06		4.37	712.35
	2.43	345.36		1.44	212.55		2.29	390.98		4.39	714.32
	2.43	346.49		1.44	212.54		2.3	391.71		4.4	715.78
	2.44	348.29		1.44	212.45		2.3	392.14		4.41	717.6
	2.44	348.27		1.44	212.48		2.3	392.67		4.42	720
	2.44	347.99		1.44	212.39		2.3	393.18		4.44	723.24
	2.44	347.67		1.44	212.5		2.3	393.46		4.45	725.96
	2.44	347.79		1.44	212.41		2.31	393.65		4.46	729.05
	2.45	348.65		1.44	212.3		2.31	393.74		4.47	732.01
	2.46	350.59		1.44	212.36		2.31	393.88		4.49	734.81
	2.48	355.77		1.44	212.34		2.31	394.22		4.51	737.31
	2.5	359.63		1.44	212.31		2.31	394.24		4.52	740.47
	2.53	366.05		1.44	212.28		2.31	394.37		4.54	743.36
	2.59	376.37		1.44	212.34		2.32	394.29		4.56	746.17
	2.63	384.97		1.44	212.32		2.32	394.43		4.57	749.08
	2.67	392.26		1.44	212.34		2.32	394.51		4.59	752.24
	2.7	397.96		1.44	212.28		2.32	395.16		4.61	755.38
	2.73	403.71		1.44	212.34		2.32	395.97		4.63	759.08
	2.78	410.38		1.45	212.5		2.33	396.46		4.64	762.16
	2.81	415.77		1.45	213.28		2.33	397		4.65	764.76
	2.83	420.41		1.45	214.96		2.33	397.54		4.66	767.19
	2.85	423.73		1.46	216.33		2.33	397.74		4.67	769.63
	2.87	426.72		1.47	217.1		2.33	397.82		4.69	771.75
	2.88	429.33		1.47	217.62		2.34	398.03		4.71	774.15
	2.9	431.13		1.47	218.17		2.34	398.03		4.72	777.1
	2.91	432.43		1.47	218.21		2.34	398.26		4.74	780.32
	2.92	434.38		1.47	218.58		2.34	398.34		4.75	783.53
	2.93	436.33		1.47	218.67		2.34	398.32		4.77	786.18
	2.94	439.5		1.47	218.86		2.34	398.4		4.79	789.03
	2.96	442.2		1.48	218.96		2.34	398.69		4.8	791.41
	2.99	445.16		1.47	219.19		2.34	398.89		4.82	794.42
	3.01	448.65		1.48	219.48		2.34	398.94		4.83	797.09
	3.03	453.72		1.48	219.56		2.34	399.18		4.85	799.07
	3.06	460.08		1.48	219.7		2.34	399.32		4.86	800.97
	3.1	466.03		1.48	219.83		2.35	399.52		4.87	803.24
	3.12	470.23		1.48	220.07		2.35	399.71		4.89	804.79
	3.14	473.48		1.48	220.27		2.35	400.06		4.89	806.54
	3.16	476.15		1.48	220.51		2.35	400.4		4.9	807.96
	3.18	478.13		1.48	220.61		2.35	400.53		4.92	809.89
	3.2	480.1		1.48	220.6		2.35	400.64		4.93	813.15
	3.21	481.74		1.48	220.57		2.35	400.61		4.95	816.82
	3.21	482.84		1.48	220.52		2.35	400.63		4.97	821.04
	3.22	483.74		1.48	220.68		2.35	400.73		5	825.66
	3.22	484.79		1.48	220.62		2.35	400.88		5.03	830.8
	3.23	485.39		1.48	220.59		2.35	400.95		5.04	836.36
	3.23	485.87		1.48	220.86		2.35	400.99		5.06	841.78
	3.23	486.35		1.48	220.81		2.36	401.18		5.09	846.83
	3.24	486.88		1.48	220.97		2.36	401.04		5.12	850.97
	3.24	487.17		1.49	221.15		2.36	401.02		5.13	853.9
	3.25	487.79		1.49	221.54		2.36	401.08		5.14	855.31
	3.25	488.88		1.49	221.83		2.36	401.17		5.15	856.74
	3.27	492.27		1.49	222.02		2.36	401.32		5.17	858.34
	3.29	496.25		1.49	222.19		2.36	401.4		5.18	859.7
	3.31	500.73		1.49	222.26		2.36	401.59		5.19	861.85
	3.32	504.45		1.49	222.25		2.36	401.77		5.2	864.08
	3.34	506.99		1.49	222.21		2.36	401.86		5.22	867.18
	3.35	509.42		1.49	222.39		2.36	402.07		5.24	870.98
	3.37	511.47		1.49	222.7		2.36	402.1		5.25	874.21
	3.38	513.31		1.5	222.74		2.36	402.14		5.27	877.68
	3.4	514.57		1.5	222.77		2.37	402.6		5.29	881.19
	3.4	515.54		1.5	222.95		2.37	402.76		5.31	885.07
	3.41	516.71		1.5	223.26		2.37	402.8		5.34	889.71
	3.41	517.58		1.5	223.41		2.37	402.92		5.35	893.7
	3.41	518.36		1.5	223.8		2.37	403.11		5.38	897.58
	3.42	519.24		1.5	224.02		2.37	403.34		5.4	900.87
	3.42	519.82		1.5	224.43		2.37	403.5		5.42	903.76
	3.43	520.1		1.5	224.83		2.38	403.54		5.43	906.67
	3.44	523.02		1.5	225.13		2.38	403.82		5.44	908.78
	3.49	530.88		1.5	225.35		2.38	404.17		5.44	910.06
	3.52	539.07		1.51	225.41		2.38	404.68		5.45	911.12
	3.56	545.53		1.51	225.54		2.38	405.2		5.46	912.21
	3.59	550.64		1.51	225.75		2.38	405.37		5.47	912.85
	3.61	554.75		1.51	226.08		2.38	405.52		5.47	913.77
	3.63	558.3		1.51	226.26		2.38	405.74		5.48	914.54
	3.64	560.97		1.51	226.78		2.38	405.83		5.49	916.09
	3.66	563.64		1.51	227.42		2.39	406.07		5.5	918.76
	3.67	565.92		1.52	227.75		2.39	406.22		5.52	923.29
	3.69	567.94		1.52	228.02		2.39	406.41		5.55	929.4
	3.69	569.56		1.52	228.11		2.39	406.65		5.58	935.6
	3.7	570.97		1.52	228.32		2.39	407.03		5.61	940
	3.71	574.58		1.52	228.63		2.39	407.28		5.63	944.64
	3.74	580.19		1.52	228.9		2.39	407.4		5.65	947.7
	3.79	586.33		1.53	229.43		2.4	407.89		5.67	950.78
	3.81	591.39		1.53	229.65		2.4	408.22		5.68	953.12
	3.84	596.29		1.53	229.84		2.41	408.52		5.69	954.81
	3.87	600.52		1.54	229.85		2.42	409.1		5.71	956.19
	3.89	604.89		1.54	230.07		2.42	409.56		5.72	959.47
	3.91	608.64		1.55	230.33		2.42	409.78		5.75	964.83
	3.93	612.42		1.54	230.52		2.42	409.92		5.78	971.33
	3.96	615.38		1.55	230.65		2.42	410.02		5.81	977.73
	3.98	617.84		1.55	230.82		2.43	410.18		5.83	983.26
	3.99	620.53		1.55	230.93		2.43	410.3		5.84	985.7
	4.01	623.33		1.56	231.08		2.43	410.39		5.84	985.2
	4.02	625.46		1.55	231.15		2.43	410.43		5.85	984.55
	4.03	627.8		1.56	231.5		2.43	410.52		5.86	986.03
	4.04	630		1.56	231.63		2.43	410.55		5.88	989.6
	4.05	632.29		1.56	231.78		2.43	410.69		5.91	994.99
	4.08	635.37		1.56	231.88		2.43	410.9		5.94	1002.02
	4.09	639.32		1.56	231.99		2.43	410.67		5.97	1007.94
	4.11	643.54		1.56	231.97		2.43	410.53		5.99	1011.33
	4.13	648.23		1.56	232.13		2.43	410.51		6	1011.52
	4.16	652		1.56	232.23		2.43	410.58		6	1011.11
	4.18	654.26		1.56	232.5		2.43	410.42		6	1010.71
	4.19	656.35		1.56	232.64		2.43	410.42		6.01	1010.71
	4.2	658.18		1.57	232.69		2.43	410.52		6.01	1011.04
	4.2	660.02		1.57	232.87		2.43	410.57		6.02	1014.45
	4.22	661.32		1.57	232.93		2.43	410.93		6.02	1018.12
	4.24	662.7		1.57	233.21		2.43	411.07		6.04	1022.32
	4.24	664.52		1.57	233.5		2.43	411.56		6.06	1025.59
	4.25	665.61		1.57	233.76		2.44	411.93		6.08	1027.81
	4.25	666.78		1.57	233.87		2.44	412.09		6.09	1030.43
	4.25	667.35		1.57	233.78		2.44	412.15		6.1	1033.23
	4.25	667.87		1.57	234.03		2.44	412.35		6.13	1037.94
	4.26	669.29		1.57	234.26		2.44	412.7		6.16	1043.68
	4.28	673.5		1.57	234.24		2.44	412.93		6.19	1050.41
	4.32	681.14		1.57	234.45		2.45	413.93		6.21	1057.43
	4.36	689.68		1.57	234.58		2.45	415.66		6.23	1062.38
	4.39	696.4		1.57	234.77		2.45	416.85		6.26	1066.29
	4.42	701.33		1.57	234.98		2.46	417.61		6.27	1068.16
	4.44	705.85		1.58	235.16		2.46	418.7		6.28	1067.64
	4.46	709.83		1.58	235.54		2.47	419.36		6.28	1068.71
	4.47	713.38		1.58	235.95		2.47	419.9		6.31	1073.8
	4.5	716.89		1.58	236.59		2.47	420.55		6.34	1080.75
	4.53	722.41		1.58	237.06		2.48	421.07		6.37	1086.57
	4.59	733.83		1.59	237.58		2.48	421.27		6.39	1090.31
	4.64	743.55		1.59	237.97		2.48	421.42		6.4	1091.59
	4.68	751.24		1.59	238.31		2.48	421.7		6.42	1094.09
	4.72	757.94		1.59	238.71		2.48	423.5		6.44	1097.33
	4.76	763.74		1.6	239.1		2.5	426.28		6.47	1102.78
	4.79	768.78		1.6	239.33		2.51	428.06		6.5	1109.86
	4.81	772.99		1.6	239.64		2.53	429.08		6.53	1116.15
	4.83	776.9		1.6	239.8		2.53	430.04		6.56	1120.14
	4.85	780.39		1.61	239.99		2.54	431.24		6.58	1123.38
	4.87	783.15		1.61	240.35		2.54	431.88		6.59	1127.35
	4.89	786.04		1.61	241.06		2.54	432.32		6.62	1134.12
	4.9	788.57		1.62	242.14		2.55	432.58		6.65	1140.74
	4.92	790.92		1.62	242.77		2.55	433.02		6.68	1145.28
	4.94	793.38		1.63	243.09		2.55	433.43		6.7	1149.88
	4.95	798.12		1.63	243.43		2.55	433.68		6.74	1157.13
	4.98	802.65		1.63	243.68		2.55	433.95		6.79	1166.79
	5.01	806.56		1.64	243.9		2.56	434.12		6.82	1173.97
	5.03	809.43		1.64	244.2		2.56	434.52		6.85	1179.16
	5.04	812.11		1.64	244.5		2.56	434.82		6.88	1182.8
	5.05	815.18		1.64	244.75		2.56	435.05		6.89	1184.48
	5.08	819.31		1.64	245.22		2.56	435.16		6.9	1184.32
	5.12	827.86		1.64	245.63		2.57	435.5		6.9	1184.01
	5.17	837.93		1.64	245.87		2.57	435.98		6.92	1186.44
	5.21	845.48		1.64	246.25		2.57	436.34		6.94	1191.57
	5.23	851.78		1.64	246.73		2.57	436.62		6.97	1195.88
	5.27	856.66		1.64	247.13		2.57	436.86		6.99	1199.54
	5.29	861.03		1.64	247.55		2.57	437.05		7.01	1206.52
	5.32	864.7		1.64	248.04		2.58	437.23		7.04	1213.67
	5.34	868.2		1.65	248.39		2.58	437.54		7.08	1219.65
	5.35	871.85		1.65	248.76		2.58	437.85		7.1	1223.41
	5.38	874.45		1.65	249.17		2.58	438.1		7.1	1223
	5.39	877.23		1.65	249.69		2.58	438.15		7.14	1229.94
	5.41	879.68		1.66	250.32		2.58	438.38		7.18	1239.35
	5.43	882.17		1.66	250.62		2.58	438.56		7.22	1245.94
	5.44	883.92		1.66	250.8		2.58	438.69		7.24	1249.32
	5.45	885.95		1.66	251.35		2.59	438.89		7.24	1248.51
	5.46	887.57		1.66	251.93		2.59	439.23		7.25	1249.06
	5.47	888.98		1.66	252.49		2.59	439.59		7.27	1251.26
	5.48	890.04		1.66	252.94		2.59	439.71		7.33	1264.27
	5.49	890.98		1.67	253.26		2.59	439.8		7.38	1278.09
	5.5	891.72		1.67	253.38		2.59	439.85		7.41	1283.61
	5.51	892.57		1.67	253.76		2.6	439.93		7.43	1285.58
	5.52	893.4		1.67	254		2.6	440.31		7.43	1284.95
	5.52	894.32		1.67	254.53		2.6	440.67		7.44	1284.64
	5.53	895.06		1.68	254.98		2.61	440.81		7.46	1287.72
	5.53	896.06		1.68	255.26		2.61	441.01		7.49	1293.45
	5.54	897.08		1.68	255.53		2.61	441.55		7.51	1298.15
	5.55	899.28		1.68	255.86		2.62	442.85		7.53	1299.19
	5.57	903.08		1.68	256.06		2.63	444.28		7.55	1303.98
	5.59	908.96		1.69	256.39		2.63	445.84		7.58	1313.3
	5.62	915.45		1.69	256.69		2.64	446.98		7.62	1320.08
	5.64	921.99		1.69	257.23		2.64	447.78		7.65	1324.78
	5.68	928.78		1.69	257.46		2.64	448.8		7.67	1329.51
	5.72	934.88		1.69	257.66		2.65	449.82		7.7	1333.56
	5.74	941.16		1.7	257.98		2.65	450.3		7.74	1340.51
	5.78	947.7		1.7	258.02		2.65	450.73		7.79	1352.43
	5.8	953.1		1.7	258.2		2.66	451.25		7.84	1362.5
	5.82	957.88		1.7	258.33		2.66	451.6		7.88	1369.96
	5.85	962.64		1.7	258.84		2.66	451.71		7.9	1373.68
	5.88	967.3		1.71	259.51		2.66	452		7.92	1374.71
	5.91	971.9		1.71	259.84		2.67	452.17		7.92	1373.16
	5.93	975.53		1.71	260.5		2.67	452.43		7.93	1373.79
	5.95	979.21		1.71	260.84		2.67	452.51		7.96	1377.81
	5.97	982.79		1.72	261.43		2.67	452.61		7.97	1378.11
	5.99	986.02		1.72	262		2.67	452.62		7.98	1381.37
	6.01	990.51		1.72	262.21		2.67	452.63		8.01	1385.46
	6.02	994.53		1.73	262.62		2.67	452.76		8.03	1390.42
	6.05	999.01		1.74	262.81		2.67	452.87		8.05	1393.15
	6.08	1003.31		1.74	263.04		2.67	452.94		8.07	1395.99
	6.1	1007.01		1.74	263.49		2.68	453.09		8.08	1399.39
	6.12	1010.37		1.75	263.81		2.68	453.44		8.11	1402.21
	6.13	1012.98		1.75	264.42		2.68	453.62		8.13	1406.06
	6.15	1016.13		1.75	264.84		2.68	454		8.15	1410.82
	6.17	1018.44		1.75	265.23		2.68	454.46		8.17	1415.83
	6.18	1020.42		1.76	265.49		2.68	454.77		8.2	1423.77
	6.19	1022.18		1.76	265.82		2.68	455.02		8.25	1432.52
	6.21	1023.26		1.76	266.1		2.69	455.3		8.29	1439.18
	6.21	1024.25		1.76	266.62		2.69	455.72		8.32	1444.36
	6.22	1025.46		1.76	266.75		2.69	456.49		8.33	1445.97
	6.23	1026.59		1.76	266.8		2.69	456.98		8.38	1456.15
	6.24	1027.3		1.76	267.11		2.7	457.64		8.44	1468.12
	6.25	1027.78		1.77	267.44		2.7	458.7		8.46	1469.83
	6.25	1028.35		1.77	267.6		2.7	459.45		8.49	1475.51
	6.26	1028.81		1.77	267.83		2.71	460.04		8.56	1491.13
	6.26	1029.37		1.77	268.21		2.71	460.67		8.61	1503.44
	6.27	1029.93		1.77	268.45		2.72	461.47		8.64	1504.2
	6.27	1030.31		1.77	269.02		2.72	461.9		8.65	1505.39
	6.27	1030.72		1.77	269.35		2.72	462.36		8.67	1508.39
	6.28	1031.06		1.78	269.69		2.73	462.88		8.72	1518.37
	6.28	1031.47		1.78	270.77		2.73	463.41		8.77	1525.17
	6.29	1032.4		1.79	271.28		2.73	463.92		8.79	1527.04
	6.3	1034.75		1.79	271.61		2.73	464.26		8.83	1534.5
	6.32	1038.07		1.79	271.9		2.73	464.51		8.91	1549.66
	6.33	1042.04		1.79	272.37		2.73	464.78		8.97	1563.73
	6.36	1046.94		1.79	272.62		2.74	465.07		9.03	1575.49
	6.38	1052.46		1.8	272.92		2.74	465.4		9.08	1583.6
	6.4	1058.26		1.8	273		2.74	465.8		9.09	1581.37
	6.42	1063.54		1.8	273.23		2.74	465.95		9.1	1581.91
	6.46	1068.68		1.8	273.49		2.74	466.13		9.14	1585.06
	6.48	1073.61		1.8	273.78		2.74	466.47		9.15	1589.5
	6.5	1078.44		1.8	274.15		2.74	466.63		9.18	1595.58
	6.52	1082.43		1.81	274.38		2.75	467.22		9.21	1602.48
	6.55	1086.59		1.81	274.69		2.75	468.07		9.25	1609
	6.57	1090.94		1.81	275.02		2.75	468.63		9.26	1610.44
	6.59	1094.77		1.81	275.5		2.76	469.02		9.28	1612.63
	6.61	1098.75		1.81	275.7		2.76	469.26		9.32	1619.27
	6.63	1103.61		1.81	275.81		2.76	469.75		9.37	1628.52
	6.66	1109.54		1.81	275.91		2.76	469.95		9.42	1637.21
	6.7	1116.22		1.81	275.99		2.76	470.26		9.45	1640.92
	6.73	1122.99		1.81	276.14		2.76	470.4		9.46	1642.21
	6.77	1130.54		1.81	276.37		2.77	470.53		9.48	1644.68
	6.79	1136.99		1.82	276.77		2.77	470.77		9.5	1649.21
	6.83	1143.46		1.82	277.13		2.77	470.93		9.54	1653.17
	6.86	1148.85		1.82	277.63		2.77	471.05		9.57	1658.17
	6.89	1154.09		1.82	277.99		2.77	471.17		9.6	1664.47
	6.92	1159.14		1.82	278.17		2.77	471.45		9.65	1673.9
	6.95	1164.79		1.82	278.24		2.77	471.92		9.69	1685.08
	6.98	1170.47		1.82	278.65		2.77	472.51		9.76	1695.15
	7.01	1176.58		1.83	279		2.78	472.73		9.82	1705.28
	7.06	1184.03		1.83	279.49		2.78	473.36		9.86	1711.55
	7.1	1192.62		1.83	280.04		2.78	474.04		9.89	1716.87
	7.15	1203.55		1.84	280.69		2.78	474.51		9.92	1721.45
	7.19	1213.49		1.84	280.85		2.79	474.89		9.95	1724.71
	7.24	1221.77		1.84	281.01		2.79	475.18		9.96	1723.42
	7.28	1227.46		1.84	281.05		2.79	475.55		9.96	1722.05
	7.3	1230.81		1.84	281.03		2.8	475.72		9.99	1727.14
	7.33	1236.22		1.84	281.22		2.8	475.9		10.02	1731.88
	7.36	1242.15		1.84	281.27		2.8	476.06		10.05	1737.14
	7.39	1250.35		1.85	281.51		2.8	476.01		10.08	1742.06
	7.46	1263.64		1.85	281.65		2.8	476.15		10.11	1746.85
	7.52	1276.77		1.85	281.93		2.81	476.2		10.15	1752.08
	7.56	1283.98		1.85	282.3		2.81	476.22		10.18	1757.28
	7.57	1285.08		1.85	282.5		2.81	476.23		10.21	1763.58
	7.58	1285.09		1.85	282.81		2.81	476.42		10.25	1770.27
	7.59	1286.81		1.85	283.1		2.81	476.26		10.27	1772.23
	7.63	1292.95		1.86	283.21		2.8	476.32		10.28	1772.4
	7.66	1298.6		1.86	283.51		2.81	476.48		10.29	1773.34
	7.68	1302.87		1.86	283.48		2.81	476.55		10.32	1777.21
	7.73	1311.92		1.86	283.74		2.81	476.56		10.35	1781.21
	7.79	1324.57		1.86	283.93		2.82	477.02		10.37	1783.89
	7.85	1334.96		1.86	284.15		2.82	477.27		10.4	1787.37
	7.87	1337.71		1.86	284.46		2.82	477.41		10.42	1791.23
	7.88	1335.61		1.86	284.66		2.82	477.73		10.44	1794.46
	7.88	1335.33		1.86	285.11		2.82	478.1		10.46	1797.84
	7.89	1336.44		1.87	285.33		2.83	478.4		10.49	1801.61
	7.93	1344.73		1.87	285.46		2.83	478.76		10.54	1809.35
	7.99	1359.85		1.87	285.47		2.83	478.99		10.59	1817.13
	8.05	1371.7		1.87	285.47		2.83	479.33		10.63	1824.16
	8.1	1380.05		1.87	285.7		2.83	479.56		10.65	1830.57
	8.12	1380.76		1.87	285.75		2.83	479.7		10.68	1834.27
	8.13	1382.77		1.87	285.71		2.84	480.12		10.68	1831.23
	8.17	1392.94		1.87	285.96		2.84	480.4		10.68	1829.27
	8.23	1404.8		1.87	286.26		2.84	480.74		10.71	1834.3
	8.29	1414.52		1.88	286.73		2.84	480.89		10.73	1836.14
	8.33	1421.9		1.88	287.11		2.84	481.47		10.75	1839.67
	8.34	1423.56		1.88	287.52		2.84	482.07		10.77	1843.5
	8.35	1422.98		1.88	287.84		2.84	482.36		10.8	1847.87
	8.35	1422.8		1.88	287.91		2.85	482.72		10.83	1853.82
	8.36	1424.72		1.88	287.96		2.85	482.98		10.88	1862.8
	8.39	1430.22		1.88	287.94		2.85	483.35		10.93	1870.2
	8.44	1438.22		1.88	288.04		2.85	483.79		10.95	1871.91
	8.48	1446.12		1.88	288.44		2.85	484.21		11	1882.75
	8.52	1452.24		1.88	288.96		2.85	484.52		11.05	1894.48
	8.55	1456.68		1.89	289.2		2.86	484.76		11.09	1899.32
	8.55	1455.16		1.89	289.39		2.86	484.9		11.1	1896.33
	8.56	1456.05		1.89	289.77		2.86	485.2		11.13	1900.06
	8.6	1465.2		1.89	290.02		2.86	485.52		11.16	1906.28
	8.66	1476.47		1.89	290.14		2.86	485.66		11.2	1910.78
	8.7	1484.83		1.9	290.41		2.87	486.1		11.23	1917.51
	8.73	1489		1.9	290.59		2.87	486.47		11.29	1927.45
	8.75	1493.62		1.9	290.93		2.87	487.12		11.36	1939.4
	8.78	1500.26		1.9	291.31		2.88	487.6		11.42	1948.99
	8.83	1507.83		1.9	291.58		2.88	488.19		11.44	1950.41
	8.86	1514.6		1.91	291.75		2.89	488.56		11.46	1950.56
	8.9	1520.2		1.91	292.09		2.89	488.85		11.52	1960.35
	8.92	1524.34		1.91	292.39		2.9	489.23		11.58	1973.05
	8.93	1522.94		1.91	292.66		2.9	489.52		11.61	1975.97
	8.93	1520.98		1.91	292.83		2.9	489.83		11.64	1978.6
	8.93	1520.17		1.92	293.07		2.9	489.97		11.7	1985.37
	8.98	1533.27		1.92	293.13		2.9	490.67		11.77	1998.28
	9.05	1547.84		1.92	293.54		2.91	491.31		11.85	2011.57
	9.1	1556.87		1.92	293.57		2.91	491.85		11.92	2021.85
	9.13	1563.13		1.92	294.06		2.91	492.38		11.99	2029.33
	9.16	1568.85		1.93	294.31		2.91	493.01		12.03	2034.02
	9.2	1576.09		1.94	294.47		2.91	493.35		12.07	2035.68
	9.24	1582.89		1.94	294.57		2.91	493.73		12.1	2035.21
	9.28	1587.9		1.94	294.65		2.91	494		12.11	2031.67
	9.3	1590.34		1.94	295.02		2.91	494.3		12.12	2028.65
	9.32	1592.56		1.94	295.24		2.91	494.47		12.16	2036.07
	9.34	1595.13		1.94	295.25		2.91	495.01		12.19	2038.05
	9.36	1597.61		1.94	295.23		2.91	495.45		12.2	2033.27
	9.39	1599.8		1.94	295.16		2.91	495.89		12.2	2028.84
	9.42	1606.23		1.94	295.15		2.91	496		12.28	2047.53
	9.46	1615.4		1.95	295.38		2.92	496.16		12.32	2052.96
	9.5	1623.13		1.95	295.64		2.92	496.39		12.32	2046.76
	9.53	1629.86		1.95	296.25		2.92	496.58		12.32	2042.84
	9.56	1634.52		1.95	296.79		2.92	496.83		12.36	2050.33
	9.57	1633.38		1.95	297.26		2.92	496.88		12.39	2052.4
	9.59	1636.25		1.95	297.35		2.92	497.58		12.39	2049.29
	9.63	1645.08		1.95	297.7		2.92	498.24		12.41	2051.84
	9.67	1652.44		1.95	298.15		2.92	498.67		12.46	2058.32
	9.71	1658.02		1.95	298.49		2.92	499.19		12.51	2063.88
	9.73	1662.14		1.96	298.59		2.93	499.85		12.53	2064.19
	9.75	1663.65		1.96	298.75		2.93	500.35		12.55	2065.3
	9.77	1665.9		1.96	299.03		2.93	500.67		12.58	2068.41
	9.82	1675.29		1.96	299.05		2.93	500.92		12.61	2071.05
	9.89	1692.68		1.96	299.16		2.93	501.21		12.64	2072.75
	9.95	1705.67		1.96	299.33		2.93	501.48		12.66	2071.32
	10	1712.58		1.96	299.63		2.94	501.65		12.68	2070.31
	10.04	1718.31		1.97	299.72		2.94	501.67		12.72	2075.12
	10.07	1721.83		1.97	299.78		2.94	502.07		12.78	2083.32
	10.08	1718.79		1.97	299.79		2.94	502.46		12.83	2089.47
	10.1	1722.96		1.97	299.89		2.94	502.54		12.9	2092.81
	10.15	1729.85		1.97	300.19		2.94	502.63		12.96	2091.01
	10.18	1736		1.97	300.69		2.95	502.72		13.8	1560.11
	10.21	1738.22		1.97	301.08		2.95	502.88
	10.22	1738.79		1.97	301.27		2.95	503.21
	10.24	1741.06		1.97	301.42		2.95	503.38
	10.27	1744.97		1.97	301.38		2.95	503.46
	10.29	1748.96		1.97	301.33		2.95	503.48
	10.31	1751.58		1.97	301.45		2.95	504.02
	10.32	1755.41		1.97	301.37		2.96	504.97
	10.37	1762.71		1.98	301.62		2.96	505.27
	10.42	1772.38		1.98	301.99		2.96	505.71
	10.47	1781.58		1.98	302.2		2.96	506.05
	10.5	1787.66		1.98	302.44		2.96	506.41
	10.52	1791.8		1.98	302.9		2.97	506.72
	10.55	1796.39		1.98	303.24		2.97	506.84
	10.6	1803.41		1.98	303.37		2.97	507.08
	10.63	1809.07		1.99	303.65		2.97	507.21
	10.66	1812.64		1.99	303.81		2.97	507.3
	10.67	1811.6		1.99	303.85		2.97	507.47
	10.68	1812.66		1.99	303.9		2.97	507.62
	10.73	1823.89		1.99	303.9		2.97	507.63
	10.79	1836.42		1.99	303.96		2.98	507.72
	10.85	1848.31		1.99	303.94		2.97	507.85
	10.89	1853.22		1.99	304.07		2.97	508.1
	10.92	1854.01		1.99	304.58		2.98	508.29
	10.94	1856.5		2	305.02		2.98	508.63
	10.98	1862.06		2	305.21		2.98	509.32
	11.05	1874.79		2	305.34		2.98	509.59
	11.18	1892.54		2	305.23		2.99	509.77
	11.26	1905.87		2	305.44		2.99	510.18
	11.27	1902.95		2	305.62		2.99	510.46
	11.27	1896.9		2	305.94		3	510.66
	11.27	1892.72		2	306.22		3	511.01
	11.31	1901.43		2	306.76		3.01	511.64
	11.37	1910.4		2	306.96		3.01	511.89
	11.39	1912.09		2.01	307.26		3.01	512.36
	11.41	1912.02		2.01	307.77		3.02	512.88
	11.44	1915.21		2.01	308.3		3.02	513.54
	11.5	1928.36		2.01	308.51		3.02	514.26
	11.58	1943.04		2.02	308.29		3.02	514.6
	11.66	1951.36		2.02	308.47		3.03	514.8
	11.7	1948.45		2.02	308.69		3.03	515.12
	11.75	1944.99		2.03	308.98		3.03	515.41
	12.51	1673.68		2.03	309.27		3.03	516.04
				2.04	309.85		3.03	516.52
				2.04	310.28		3.03	516.73
				2.04	310.5		3.03	517.07
				2.04	310.49		3.04	517.37
				2.04	310.45		3.04	517.58
				2.04	310.67		3.04	517.77
				2.05	310.5		3.04	518.31
				2.04	310.37		3.04	518.85
				2.05	310.32		3.05	519.28
				2.05	310.42		3.05	519.47
				2.05	310.36		3.05	519.68
				2.05	310.25		3.05	519.92
				2.05	310.44		3.05	519.95
				2.05	310.58		3.05	520.08
				2.05	310.46		3.06	520.39
				2.05	310.64		3.06	520.73
				2.05	310.54		3.06	521.07
				2.05	310.61		3.06	521.17
				2.05	310.63		3.06	521.53
				2.05	310.54		3.06	521.62
				2.05	310.68		3.06	521.82
				2.05	310.82		3.06	521.82
				2.05	310.89		3.07	521.97
				2.05	311.31		3.07	521.86
				2.06	311.84		3.07	521.93
				2.05	311.99		3.06	521.93
				2.06	312		3.07	521.88
				2.06	312.08		3.07	522.06
				2.06	312.22		3.07	522.21
				2.06	312.69		3.07	522.84
				2.06	313.23		3.07	523.5
				2.06	313.63		3.07	523.68
				2.07	313.86		3.07	523.94
				2.07	314.1		3.07	524.1
				2.07	314.33		3.07	524.4
				2.07	314.28		3.08	524.61
				2.07	314.73		3.08	524.8
				2.08	315.6		3.08	525.07
				2.08	315.81		3.08	525.34
				2.08	316.56		3.08	525.48
				2.08	317.14		3.08	525.81
				2.08	317.5		3.08	525.95
				2.09	317.88		3.09	525.95
				2.09	318.35		3.09	525.97
				2.09	318.75		3.09	526.12
				2.09	318.97		3.09	526.22
				2.09	319.28		3.09	526.38
				2.1	319.68		3.09	526.57
				2.1	320.19		3.09	526.68
				2.1	320.91		3.09	526.84
				2.1	321.35		3.09	527.17
				2.1	321.87		3.09	527.21
				2.11	322.22		3.1	527.67
				2.11	322.69		3.1	528.08
				2.12	323.01		3.1	528.39
				2.12	323.27		3.1	528.72
				2.12	323.51		3.11	529.05
				2.13	323.75		3.11	529.13
				2.13	324		3.11	529.27
				2.13	324.46		3.11	529.39
				2.14	324.83		3.11	529.49
				2.14	325.15		3.11	529.91
				2.14	325.3		3.11	530.03
				2.15	325.57		3.12	530.09
				2.15	325.74		3.12	530.32
				2.15	325.75		3.12	530.61
				2.15	326.29		3.12	531.04
				2.15	326.87		3.12	531.39
				2.15	327.19		3.12	531.77
				2.16	327.85		3.12	531.99
				2.16	328.59		3.12	532.16
				2.16	329.19		3.13	532.68
				2.16	329.7		3.13	533.12
				2.17	330.56		3.13	533.36
				2.17	331.24		3.13	533.62
				2.17	331.84		3.13	534.03
				2.18	332.27		3.13	534.86
				2.18	332.56		3.13	535.27
				2.18	332.85		3.14	535.47
				2.18	333.06		3.14	535.88
				2.18	333.55		3.14	536.03
				2.19	334		3.14	536.51
				2.19	334.35		3.14	536.78
				2.19	335.21		3.14	537.44
				2.2	335.88		3.15	537.87
				2.2	335.98		3.15	538.09
				2.2	336.24		3.15	538.41
				2.2	336.49		3.15	538.78
				2.2	336.79		3.15	539.24
				2.2	337.19		3.16	539.68
				2.21	338.21		3.16	539.98
				2.21	338.92		3.16	540.43
				2.21	339.75		3.17	541.56
				2.22	340.35		3.17	542.34
				2.22	340.53		3.17	542.91
				2.22	340.5		3.18	543.38
				2.23	340.57		3.18	543.85
				2.23	340.85		3.19	544.28
				2.23	341.24		3.19	544.46
				2.24	341.74		3.19	544.52
				2.24	342.54		3.19	544.74
				2.24	343.16		3.2	544.79
				2.24	343.39		3.19	545.09
				2.24	343.55		3.2	545.24
				2.25	343.51		3.2	545.4
				2.25	343.83		3.2	545.64
				2.25	343.95		3.21	546.1
				2.25	344.03		3.21	546.22
				2.25	344.28		3.21	546.56
				2.25	344.47		3.21	546.75
				2.25	344.8		3.21	547
				2.25	344.81		3.21	547.28
				2.25	344.92		3.22	547.52
				2.25	345.07		3.22	547.63
				2.25	345.1		3.22	547.64
				2.25	345.17		3.22	548.02
				2.25	345.37		3.22	548.63
				2.26	345.44		3.22	549.03
				2.25	345.43		3.22	550.14
				2.25	345.43		3.24	553.95
				2.26	345.69		3.25	557.16
				2.26	345.92		3.25	557.39
				2.26	346.36		3.25	557.31
				2.26	346.57		3.26	557.22
				2.26	346.99		3.26	557.05
				2.26	347.33		3.26	557.09
				2.27	347.71		3.26	556.93
				2.27	348.1		3.26	556.88
				2.27	348.82		3.26	556.87
				2.28	349.4		3.26	556.76
				2.28	349.66		3.26	556.62
				2.28	349.99		3.26	556.69
				2.28	350.47		3.26	557.21
				2.29	351.39		3.26	557.82
				2.29	352.75		3.27	558.19
				2.29	353.22		3.27	558.51
				2.29	353.94		3.27	558.89
				2.3	354.81		3.27	559.45
				2.31	355.77		3.27	559.91
				2.32	357.21		3.28	560.29
				2.33	358.4		3.3	562.23
				2.34	359.17		3.31	563.95
				2.34	359.77		3.31	563.94
				2.35	361.08		3.31	563.98
				2.35	363.09		3.31	564.25
				2.36	364.67		3.31	564.5
				2.37	366.09		3.32	565.15
				2.38	367.37		3.32	566.23
				2.39	368.28		3.33	567.6
				2.39	368.98		3.33	569.2
				2.39	369.74		3.34	570.21
				2.39	370.65		3.34	570.96
				2.4	371.45		3.34	571.9
				2.4	372.07		3.35	572.47
				2.41	372.7		3.35	572.9
				2.41	373.34		3.35	573.65
				2.44	375.54		3.35	574.22
				2.45	377.77		3.36	574.77
				2.45	379.32		3.36	575.55
				2.46	380.79		3.36	576.21
				2.47	381.99		3.37	577.11
				2.47	382.55		3.38	578.75
				2.48	383.06		3.4	580
				2.48	383.52		3.4	580.86
				2.48	383.95		3.41	581.65
				2.49	384.4		3.41	582.19
				2.49	384.7		3.42	583.16
				2.49	384.98		3.42	583.41
				2.49	385.11		3.42	583.52
				2.49	385.43		3.42	583.45
				2.49	385.53		3.42	583.7
				2.5	385.54		3.42	584.47
				2.5	385.6		3.43	585.13
				2.5	385.87		3.43	585.96
				2.5	385.98		3.44	587.42
				2.5	386.16		3.44	588.86
				2.5	386.41		3.45	590.29
				2.51	386.45		3.46	591.56
				2.51	386.54		3.46	593.33
				2.51	386.6		3.47	594.62
				2.51	386.57		3.48	595.78
				2.51	386.65		3.48	596.96
				2.52	386.66		3.48	597.67
				2.52	386.77		3.49	598.18
				2.52	386.99		3.49	598.49
				2.52	387.08		3.49	598.86
				2.53	387.3		3.5	599.05
				2.53	387.85		3.5	599.46
				2.54	388.78		3.5	599.54
				2.54	390.04		3.5	599.78
				2.54	390.75		3.5	600.34
				2.54	391.1		3.51	600.98
				2.55	391.34		3.51	601.39
				2.55	391.78		3.51	601.81
				2.55	392.17		3.51	602.04
				2.55	392.84		3.51	602.11
				2.56	393.76		3.51	602.19
				2.56	394.48		3.51	602.4
				2.57	395.47		3.52	602.69
				2.57	395.84		3.52	603.03
				2.57	396.41		3.52	603.39
				2.58	396.77		3.52	603.63
				2.58	397.32		3.52	603.83
				2.58	397.78		3.53	604.15
				2.58	398.58		3.53	604.37
				2.58	399.31		3.53	604.75
				2.59	400.12		3.53	605.27
				2.59	400.43		3.54	606.35
				2.59	400.81		3.54	606.76
				2.6	401.14		3.54	607.26
				2.6	401.72		3.55	608.31
				2.6	402.04		3.55	609.6
				2.61	402.31		3.55	611.04
				2.61	402.89		3.56	611.78
				2.61	403.28		3.56	612.51
				2.62	403.8		3.57	613.22
				2.62	405.05		3.57	613.78
				2.63	407.61		3.58	613.99
				2.64	409.88		3.59	614.25
				2.65	411.44		3.59	614.98
				2.66	412.9		3.59	615.28
				2.66	414.08		3.6	615.35
				2.67	414.68		3.6	615.7
				2.68	415.36		3.6	615.91
				2.68	416.11		3.6	616.26
				2.68	416.74		3.61	616.55
				2.68	417.44		3.61	617.14
				2.69	418.13		3.61	617.49
				2.69	418.55		3.61	617.82
				2.7	418.79		3.61	618.19
				2.7	418.86		3.61	618.56
				2.71	419.07		3.61	618.58
				2.71	419.45		3.62	618.75
				2.72	419.53		3.62	618.84
				2.72	419.69		3.62	618.97
				2.72	419.9		3.62	619.06
				2.72	420.27		3.62	619.04
				2.73	420.53		3.62	619.07
				2.73	420.79		3.62	619.13
				2.73	421.08		3.62	619.24
				2.73	421.15		3.62	619.18
				2.73	421.35		3.62	619.08
				2.73	421.56		3.62	618.95
				2.73	421.65		3.62	618.99
				2.74	422.06		3.63	619.1
				2.74	422.24		3.63	619.22
				2.74	422.56		3.63	619.48
				2.74	423.2		3.63	619.77
				2.74	423.56		3.63	619.53
				2.75	424.03		3.63	619.55
				2.75	424.58		3.63	620.02
				2.75	426.01		3.63	620.27
				2.76	426.8		3.63	620.51
				2.76	427.24		3.64	620.6
				2.76	427.8		3.64	620.65
				2.76	428.5		3.64	620.75
				2.77	429.03		3.64	620.69
				2.77	429.39		3.64	620.83
				2.77	429.61		3.64	620.84
				2.77	429.78		3.64	621.04
				2.77	430.17		3.64	621
				2.78	430.31		3.64	621.19
				2.78	430.49		3.64	621.63
				2.78	430.69		3.64	622.43
				2.78	430.82		3.65	623.22
				2.78	430.9		3.65	624.14
				2.78	431.18		3.66	624.86
				2.78	431.23		3.66	625.56
				2.78	431.55		3.66	626.77
				2.79	431.86		3.67	627.83
				2.79	432.45		3.67	628.77
				2.79	433.38		3.68	629.55
				2.8	433.92		3.69	630.15
				2.81	434.51		3.69	630.64
				2.82	435.02		3.7	630.9
				2.82	435.51		3.7	631.32
				2.83	435.94		3.7	631.69
				2.83	436.4		3.7	631.87
				2.84	437.52		3.71	631.98
				2.84	438.48		3.71	632.29
				2.84	439.17		3.71	633.17
				2.85	439.92		3.71	634.33
				2.85	440.31		3.71	635.12
				2.85	440.77		3.72	635.59
				2.85	441.12		3.72	636.33
				2.86	441.71		3.72	636.82
				2.86	442.19		3.73	637.41
				2.86	442.59		3.73	638.09
				2.86	442.76		3.73	638.72
				2.86	443.06		3.74	639.69
				2.87	443.27		3.74	640.81
				2.87	443.55		3.75	642.12
				2.87	444.52		3.75	643.36
				2.88	445.62		3.76	645.54
				2.88	446.9		3.77	647.45
				2.88	448		3.78	648.96
				2.89	448.75		3.8	650.22
				2.9	449.32		3.8	651.33
				2.9	449.67		3.81	652.71
				2.91	450.06		3.81	653.53
				2.92	450.43		3.81	654.23
				2.92	451		3.82	655.06
				2.92	451.4		3.82	655.73
				2.93	451.84		3.83	656.48
				2.93	452.12		3.83	657.2
				2.93	452.38		3.83	657.47
				2.93	452.42		3.83	657.75
				2.93	452.68		3.84	658.39
				2.93	452.71		3.84	659.13
				2.93	452.8		3.84	659.77
				2.93	452.8		3.85	660.36
				2.94	452.93		3.85	661.66
				2.94	453.03		3.86	662.94
				2.94	453.07		3.86	664.38
				2.94	453.25		3.87	665.32
				2.94	453.38		3.87	666.32
				2.94	453.71		3.87	667.01
				2.95	454.06		3.88	667.54
				2.94	454.45		3.89	668.2
				2.95	454.85		3.89	669.21
				2.95	455.12		3.9	670.08
				2.95	455.84		3.9	671.19
				2.96	456.42		3.9	671.95
				2.96	456.92		3.91	672.54
				2.96	457.65		3.91	673.18
				2.97	458.61		3.91	673.78
				2.97	459.57		3.92	674.68
				2.97	460.8		3.92	675.88
				2.98	461.94		3.93	676.19
				2.98	462.94		3.93	676.61
				2.99	464.01		3.93	677.18
				2.99	465.14		3.93	677.41
				3	465.85		3.93	677.7
				3.01	466.67		3.94	678.13
				3.01	467.68		3.94	678.51
				3.02	469.2		3.94	678.74
				3.03	470.91		3.95	679.09
				3.04	472.33		3.95	679.82
				3.04	473.41		3.95	680.23
				3.05	475.04		3.95	680.59
				3.05	476.22		3.95	680.85
				3.06	477.43		3.95	681.14
				3.07	478.96		3.96	681.97
				3.08	480.27		3.97	682.57
				3.08	481.58		3.97	682.84
				3.09	482.79		3.97	683.07
				3.11	484.5		3.98	683.26
				3.12	486.05		3.98	683.5
				3.13	487.39		3.98	683.67
				3.13	489.09		3.98	683.79
				3.14	490.38		3.99	684.07
				3.15	491.54		3.99	684.63
				3.15	492.77		3.99	684.89
				3.16	494.08		3.99	685.14
				3.17	495.04		4	685.48
				3.17	495.99		4	685.73
				3.18	496.88		4	685.91
				3.18	498.14		4	686.14
				3.19	499.94		4	686.33
				3.2	501.43		4	686.57
				3.21	503.19		4	686.78
				3.22	504.44		4.01	687.15
				3.22	505.56		4.01	687.34
				3.23	506.99		4.01	687.44
				3.24	507.96		4.01	687.65
				3.24	508.95		4.01	687.8
				3.25	509.83		4.01	687.96
				3.25	510.44		4.01	688.18
				3.26	511.48		4.01	688.62
				3.26	512.36		4.02	689.05
				3.27	512.83		4.02	689.45
				3.27	513.42		4.02	689.77
				3.27	514.49		4.02	690.03
				3.29	517.52		4.02	690.34
				3.32	520.58		4.03	690.71
				3.33	522.88		4.03	690.93
				3.34	525		4.03	691.38
				3.35	527.05		4.03	691.83
				3.36	528.45		4.03	692.26
				3.37	529.9		4.04	692.56
				3.37	530.87		4.04	692.74
				3.38	531.65		4.04	692.98
				3.38	532.28		4.04	693.34
				3.38	532.61		4.04	693.52
				3.38	532.94		4.04	693.55
				3.39	533.25		4.05	694.29
				3.39	533.36		4.05	694.95
				3.39	533.54		4.05	695.38
				3.4	533.67		4.06	696.03
				3.4	533.88		4.06	696.43
				3.41	533.87		4.06	696.78
				3.41	534.05		4.07	697.09
				3.41	534.33		4.08	697.57
				3.41	534.4		4.08	698.13
				3.41	534.6		4.08	698.54
				3.41	534.85		4.09	698.82
				3.42	535.04		4.09	699.05
				3.42	534.88		4.1	699.29
				3.42	534.88		4.1	699.57
				3.42	534.82		4.1	700.19
				3.42	534.63		4.1	700.96
				3.42	534.75		4.1	701.62
				3.42	534.51		4.1	701.94
				3.42	534.49		4.1	702.39
				3.42	534.61		4.11	703.24
				3.42	534.61		4.11	704.64
				3.42	534.59		4.12	705.82
				3.42	534.92		4.12	706.95
				3.42	534.94		4.13	708.01
				3.42	535		4.13	708.81
				3.42	535.01		4.14	710.09
				3.42	535.03		4.14	711.26
				3.42	535.12		4.15	712.59
				3.43	535.37		4.15	713.37
				3.43	535.45		4.16	714.11
				3.43	535.52		4.16	714.7
				3.43	535.71		4.16	715.05
				3.43	535.85		4.17	715.36
				3.43	536.12		4.18	715.61
				3.43	536.81		4.18	715.64
				3.44	537.29		4.18	715.71
				3.44	537.66		4.18	715.62
				3.44	538.15		4.18	715.56
				3.44	539.17		4.19	715.67
				3.45	540.15		4.19	716.12
				3.45	541.08		4.19	716.84
				3.45	541.77		4.2	717.51
				3.46	542.36		4.2	718.44
				3.46	543.34		4.2	719.31
				3.47	544.58		4.2	719.94
				3.49	548.47		4.2	720.44
				3.52	552.02		4.2	720.66
				3.53	555.34		4.21	720.76
				3.54	558.16		4.21	721.15
				3.55	559.79		4.21	722.35
				3.56	561.09		4.22	723.24
				3.56	562.58		4.22	723.47
				3.57	563.43		4.22	724.36
				3.58	564.18		4.23	725.73
				3.58	564.9		4.23	726.89
				3.59	565.33		4.24	727.9
				3.6	565.57		4.24	728.42
				3.6	565.89		4.25	729.23
				3.61	566.13		4.25	730.33
				3.61	566.3		4.25	731.29
				3.61	566.72		4.25	732.14
				3.61	567.19		4.26	732.57
				3.61	567.26		4.27	733.4
				3.62	567.36		4.28	735.2
				3.62	567.53		4.28	737.1
				3.62	567.67		4.29	738.7
				3.62	567.78		4.29	740.23
				3.62	567.77		4.3	741.54
				3.62	567.86		4.31	742.56
				3.62	568		4.31	743.99
				3.62	568.02		4.32	745.03
				3.62	568.02		4.32	746.06
				3.62	568.22		4.32	746.53
				3.62	568.18		4.33	747.01
				3.62	568.36		4.33	747.87
				3.63	568.41		4.34	748.75
				3.63	568.5		4.34	749.57
				3.63	568.65		4.34	750.34
				3.63	568.86		4.35	750.76
				3.63	568.9		4.36	751.14
				3.63	569.04		4.36	751.84
				3.63	569.2		4.37	753.05
				3.64	569.33		4.38	754.74
				3.64	569.47		4.39	756.62
				3.64	569.64		4.4	758.53
				3.64	569.82		4.4	760.06
				3.64	569.95		4.41	761.06
				3.64	570.03		4.41	762.37
				3.64	570.13		4.42	763.63
				3.64	570.29		4.42	764.79
				3.64	570.48		4.43	765.95
				3.65	570.79		4.43	766.86
				3.65	571.18		4.44	767.63
				3.65	571.29		4.44	768.39
				3.65	571.66		4.44	769.06
				3.65	571.86		4.45	769.76
				3.65	572.23		4.46	770.63
				3.66	572.74		4.46	771.8
				3.66	573.68		4.48	773.23
				3.66	574.29		4.48	774.64
				3.66	574.69		4.49	776.19
				3.66	574.98		4.49	777.41
				3.67	575.62		4.5	778.45
				3.67	576.1		4.5	779.83
				3.67	576.62		4.51	781.64
				3.68	577.06		4.52	783.01
				3.68	577.56		4.53	784.16
				3.69	578.11		4.53	785.29
				3.7	578.53		4.53	786.07
				3.7	579		4.54	786.69
				3.71	579.48		4.54	787.3
				3.71	580.04		4.55	787.78
				3.71	580.72		4.57	788.38
				3.71	581.18		4.58	789.38
				3.71	581.74		4.58	790.66
				3.72	582.05		4.59	792.78
				3.72	582.65		4.59	794.68
				3.72	583.09		4.6	796.2
				3.72	583.68		4.6	797.33
				3.72	584.25		4.61	798.41
				3.73	584.79		4.62	799.69
				3.73	585.23		4.62	800.92
				3.73	585.71		4.63	801.87
				3.74	585.98		4.63	802.87
				3.74	586.27		4.64	803.87
				3.74	586.52		4.64	804.66
				3.74	586.84		4.65	805.7
				3.75	587.37		4.65	806.26
				3.75	587.77		4.66	806.67
				3.75	588.12		4.66	807
				3.75	588.51		4.67	807.46
				3.76	588.83		4.67	808.22
				3.76	589.34		4.68	809.18
				3.76	589.74		4.68	810.39
				3.76	590.24		4.69	811.67
				3.76	590.74		4.69	813.17
				3.76	591.1		4.69	814.66
				3.77	591.68		4.7	815.63
				3.77	592.35		4.71	816.84
				3.77	592.92		4.71	818.29
				3.77	593.91		4.72	819.62
				3.78	595.06		4.73	820.47
				3.79	595.67		4.73	821.53
				3.79	596.23		4.73	822.91
				3.8	596.78		4.74	824.27
				3.8	597.23		4.76	825.42
				3.8	597.4		4.77	826.67
				3.8	597.8		4.77	827.65
				3.8	597.98		4.78	829.06
				3.81	598.37		4.78	830.08
				3.81	598.7		4.79	831
				3.81	599.33		4.79	831.81
				3.81	599.76		4.8	832.35
				3.82	600.03		4.8	832.84
				3.82	600.56		4.8	833.45
				3.82	601.05		4.81	834.8
				3.82	601.66		4.82	837.97
				3.82	602.17		4.84	841.78
				3.82	602.54		4.87	845.04
				3.83	602.93		4.88	848.04
				3.83	603.8		4.89	850.87
				3.83	604.42		4.9	852.66
				3.84	604.99		4.91	854.53
				3.84	605.46		4.92	856.6
				3.84	606		4.93	858.53
				3.85	606.62		4.94	860.12
				3.85	608		4.95	861.27
				3.86	609.48		4.97	862.18
				3.86	611.05		4.97	863.01
				3.87	612.16		4.98	863.9
				3.88	613.11		4.98	864.93
				3.89	613.78		4.99	865.99
				3.9	614.3		4.99	867.2
				3.9	614.68		5	868.43
				3.9	615.32		5	869.51
				3.91	615.76		5.01	870.43
				3.91	615.98		5.01	871.15
				3.91	616.18		5.02	872.16
				3.91	616.26		5.02	873.22
				3.91	616.42		5.03	874.41
				3.91	616.78		5.03	875.36
				3.92	616.84		5.04	876.12
				3.92	617.54		5.04	877.09
				3.92	617.76		5.05	878.05
				3.92	617.83		5.06	878.96
				3.92	618.02		5.07	879.7
				3.92	618.38		5.07	880.26
				3.93	618.48		5.08	881.05
				3.93	618.66		5.08	882.19
				3.93	618.91		5.08	883.89
				3.93	619.35		5.09	885.82
				3.93	619.63		5.1	887.9
				3.93	619.78		5.11	889.29
				3.93	619.96		5.12	890.7
				3.93	620.08		5.12	892.07
				3.94	620.47		5.13	893.39
				3.94	620.65		5.13	894.34
				3.94	620.97		5.14	895.32
				3.94	621.66		5.16	896.21
				3.94	622.29		5.17	896.86
				3.95	622.65		5.17	897.69
				3.95	623.08		5.18	898.32
				3.95	623.32		5.18	898.96
				3.95	623.7		5.18	900.03
				3.96	624.17		5.19	901.16
				3.96	624.63		5.19	902.13
				3.96	625.03		5.19	903.32
				3.97	625.3		5.2	904.68
				3.96	625.68		5.21	906.09
				3.97	626.27		5.22	907.47
				3.98	626.99		5.22	908.66
				3.98	627.31		5.23	910.26
				3.99	627.75		5.24	911.83
				3.99	628.22		5.25	913.02
				4	628.76		5.26	914.78
				4	629.36		5.27	916.21
				4	630.35		5.28	917.48
				4.01	632.15		5.28	918.94
				4.01	633.2		5.29	920.11
				4.02	634.33		5.3	921.5
				4.02	635.2		5.3	923.06
				4.03	636.17		5.31	924.48
				4.03	636.68		5.32	925.63
				4.03	637.14		5.32	926.79
				4.03	637.52		5.33	928.13
				4.04	637.93		5.35	929.21
				4.04	638.28		5.36	930.49
				4.04	638.74		5.36	931.29
				4.05	639.23		5.37	932.63
				4.05	639.54		5.37	933.44
				4.05	639.7		5.38	934.27
				4.05	639.99		5.38	934.89
				4.05	640.69		5.39	935.46
				4.05	641.11		5.39	935.88
				4.06	641.43		5.39	936.36
				4.06	641.9		5.4	937.04
				4.06	642.42		5.4	937.42
				4.07	642.65		5.4	937.73
				4.07	642.9		5.41	938.39
				4.08	643.67		5.41	939.11
				4.1	645.61		5.41	939.97
				4.11	648.35		5.41	941.1
				4.11	650.24		5.42	941.99
				4.11	651.3		5.42	943.56
				4.12	652.34		5.43	945.4
				4.13	652.86		5.45	947.98
				4.13	653.5		5.46	950.14
				4.13	654.56		5.47	952.44
				4.13	655.02		5.48	954.41
				4.14	655.21		5.49	956.85
				4.14	655.45		5.5	958.98
				4.14	655.91		5.5	960.8
				4.14	656.38		5.51	962.42
				4.14	656.68		5.52	963.35
				4.15	656.95		5.52	964.38
				4.15	657.3		5.54	965.2
				4.15	657.43		5.55	966.16
				4.15	657.45		5.55	966.84
				4.15	657.6		5.56	967.34
				4.15	658.08		5.56	967.82
				4.16	658.96		5.57	968.29
				4.16	659.67		5.57	968.87
				4.16	660.06		5.57	969.48
				4.16	660.49		5.57	969.95
				4.17	660.84		5.58	970.84
				4.17	661.15		5.59	971.82
				4.17	661.34		5.59	972.69
				4.18	661.49		5.6	973.66
				4.18	661.79		5.6	975.1
				4.18	661.95		5.61	977.05
				4.18	661.98		5.62	979.34
				4.18	662.26		5.62	981.02
				4.18	662.3		5.64	982.2
				4.19	662.35		5.66	983.66
				4.19	662.41		5.66	984.89
				4.19	662.6		5.67	985.81
				4.19	662.82		5.67	986.59
				4.19	662.86		5.68	987.54
				4.19	663.06		5.68	988.3
				4.19	663.42		5.69	989.08
				4.2	663.53		5.69	989.61
				4.2	663.77		5.69	990.08
				4.2	664.14		5.7	990.41
				4.2	664.36		5.7	990.86
				4.2	664.49		5.7	991.08
				4.2	664.72		5.71	991.65
				4.2	664.97		5.71	992.16
				4.2	665.07		5.71	992.66
				4.21	665.29		5.71	993.18
				4.21	665.86		5.72	993.81
				4.21	666.21		5.73	994.77
				4.21	666.64		5.73	995.81
				4.21	666.92		5.75	997.63
				4.21	667.39		5.76	999.39
				4.22	667.84		5.77	1000.87
				4.22	668.37		5.77	1002.45
				4.22	668.74		5.78	1003.93
				4.22	669.16		5.79	1005.26
				4.23	669.59		5.79	1006.52
				4.23	670.23		5.8	1007.78
				4.23	670.65		5.8	1008.71
				4.23	671.4		5.81	1009.71
				4.24	671.85		5.81	1010.96
				4.24	672.79		5.82	1012.21
				4.24	673.44		5.83	1013.68
				4.25	673.89		5.83	1014.79
				4.25	674.38		5.84	1015.57
				4.25	675.09		5.84	1016.32
				4.26	675.76		5.85	1017.1
				4.26	676.22		5.86	1018.31
				4.27	677.11		5.86	1019.2
				4.28	677.91		5.86	1019.92
				4.28	678.3		5.87	1021
				4.29	678.58		5.87	1022.03
				4.29	679.14		5.88	1023.43
				4.3	679.58		5.88	1024.33
				4.3	680.54		5.89	1025.32
				4.3	682.01		5.89	1026.19
				4.31	683.63		5.9	1027.82
				4.31	685.25		5.9	1028.99
				4.32	686.49		5.91	1029.96
				4.32	687.67		5.92	1030.9
				4.33	688.57		5.93	1032.28
				4.33	689.05		5.94	1033.12
				4.34	689.61		5.95	1033.92
				4.34	690.17		5.95	1034.73
				4.34	690.87		5.96	1035.33
				4.34	691.39		5.96	1036.39
				4.35	691.72		5.97	1037.3
				4.35	692.12		5.97	1037.99
				4.35	692.47		5.98	1039
				4.36	692.98		5.98	1039.92
				4.36	693.58		5.99	1040.97
				4.36	694.06		6	1042.25
				4.37	694.7		6.01	1043.35
				4.38	695.65		6.02	1044.47
				4.39	696.36		6.03	1045.92
				4.39	696.85		6.03	1046.9
				4.4	697.43		6.03	1047.67
				4.4	698.16		6.03	1048.61
				4.4	698.94		6.03	1049.39
				4.41	700.09		6.04	1050.86
				4.41	701.07		6.04	1051.75
				4.42	702.02		6.04	1052.5
				4.42	703.1		6.05	1053.37
				4.42	703.69		6.05	1054.23
				4.43	704.36		6.06	1055.68
				4.43	705.26		6.07	1056.44
				4.43	705.77		6.07	1057.17
				4.44	706.01		6.07	1058.03
				4.44	706.43		6.07	1059.25
				4.44	706.63		6.08	1060.51
				4.44	706.81		6.08	1061.62
				4.45	707.02		6.09	1062.76
				4.45	707.37		6.1	1064.19
				4.45	707.44		6.11	1065.46
				4.45	707.61		6.12	1066.18
				4.45	707.75		6.13	1066.88
				4.45	707.89		6.13	1067.53
				4.45	708.18		6.14	1068.28
				4.46	708.27		6.14	1069.14
				4.46	708.33		6.14	1069.83
				4.46	708.54		6.15	1070.31
				4.46	708.62		6.15	1071.01
				4.46	708.97		6.16	1071.83
				4.47	709.8		6.17	1073.32
				4.48	710.4		6.17	1074.68
				4.49	711.06		6.18	1075.81
				4.49	711.92		6.18	1076.8
				4.49	712.78		6.19	1078.34
				4.5	713.62		6.19	1079.71
				4.5	714.68		6.2	1081.13
				4.5	715.23		6.21	1082.7
				4.51	716.08		6.22	1084.12
				4.51	716.75		6.22	1085.36
				4.52	717.53		6.23	1087.02
				4.52	718.53		6.24	1089.26
				4.53	719.71		6.25	1090.75
				4.53	721.07		6.26	1092.51
				4.53	722.35		6.26	1093.71
				4.54	723.46		6.26	1094.89
				4.55	724.43		6.27	1095.92
				4.55	725.22		6.27	1097.12
				4.55	725.89		6.28	1098.21
				4.55	726.74		6.29	1099.25
				4.56	727.65		6.29	1100.2
				4.57	728.52		6.31	1101.63
				4.57	729.39		6.31	1102.82
				4.58	729.96		6.32	1103.53
				4.58	730.31		6.33	1104.64
				4.59	730.72		6.34	1105.85
				4.59	731.14		6.35	1107.52
				4.59	731.95		6.36	1109.61
				4.59	732.5		6.37	1112.09
				4.6	733.17		6.37	1114.3
				4.6	733.78		6.39	1117.03
				4.6	734.46		6.41	1120.79
				4.61	735.14		6.44	1124.6
				4.61	735.91		6.46	1127.71
				4.61	736.8		6.46	1130.6
				4.62	737.47		6.47	1132.79
				4.62	737.93		6.48	1135.03
				4.62	738.56		6.5	1137.11
				4.62	738.92		6.52	1139.15
				4.63	739.23		6.53	1140.59
				4.63	739.48		6.54	1141.99
				4.63	739.89		6.55	1143.4
				4.63	739.93		6.55	1144.7
				4.64	740.22		6.56	1145.91
				4.64	740.29		6.57	1147.66
				4.64	740.36		6.57	1148.94
				4.64	740.64		6.58	1150.14
				4.64	740.81		6.58	1151.39
				4.64	740.86		6.6	1152.79
				4.64	740.88		6.6	1153.79
				4.65	741.03		6.61	1154.88
				4.65	741.16		6.62	1156.59
				4.65	741.41		6.63	1158.64
				4.65	741.48		6.64	1160.7
				4.65	741.61		6.65	1163.43
				4.65	741.97		6.66	1166.43
				4.66	742.34		6.67	1169.18
				4.67	743.04		6.69	1171.8
				4.67	743.56		6.71	1174.4
				4.68	744.08		6.72	1176.79
				4.68	744.68		6.74	1178.47
				4.69	745.51		6.75	1180.75
				4.69	746.27		6.76	1182.28
				4.69	747.24		6.76	1183.78
				4.69	747.88		6.77	1185.37
				4.7	748.51		6.77	1186.52
				4.7	749.01		6.78	1187.65
				4.7	749.75		6.79	1188.99
				4.71	750.69		6.81	1190
				4.71	751.81		6.81	1190.83
				4.72	752.95		6.82	1191.72
				4.73	753.73		6.83	1192.77
				4.73	755.01		6.84	1194.21
				4.74	756.11		6.85	1195.12
				4.75	757.11		6.85	1196.09
				4.76	758		6.86	1196.79
				4.76	758.79		6.86	1198.09
				4.77	759.52		6.86	1199.1
				4.77	760.16		6.87	1200.04
				4.77	760.95		6.88	1201.16
				4.77	761.69		6.89	1202.92
				4.77	761.95		6.9	1204.17
				4.77	762.42		6.92	1205.66
				4.77	763.19		6.93	1207.4
				4.77	764.31		6.94	1209.23
				4.78	765.52		6.95	1211.83
				4.79	766.46		6.96	1214.46
				4.79	767.18		6.97	1216.91
				4.8	768.04		6.97	1218.93
				4.8	768.72		6.99	1220.97
				4.8	769.51		7	1222.95
				4.8	770.14		7.01	1224.62
				4.81	770.65		7.02	1226.32
				4.81	771.22		7.03	1227.77
				4.81	771.66		7.04	1229.36
				4.81	772.02		7.05	1231.31
				4.81	772.26		7.05	1232.77
				4.82	772.63		7.06	1234.93
				4.82	773.13		7.07	1236.53
				4.82	773.6		7.08	1238.45
				4.82	774.18		7.1	1241.74
				4.83	774.71		7.12	1245.42
				4.83	775.73		7.14	1249.33
				4.84	776.67		7.16	1252.92
				4.85	777.82		7.17	1255.93
				4.86	779.36		7.19	1259.2
				4.87	780.52		7.21	1261.13
				4.87	781.65		7.23	1262.93
				4.88	782.69		7.24	1264.14
				4.89	783.63		7.24	1264.83
				4.9	784.6		7.25	1265.48
				4.9	785.35		7.25	1267.14
				4.9	785.87		7.26	1269.11
				4.9	786.37		7.28	1271.39
				4.9	786.94		7.29	1273.42
				4.91	787.71		7.31	1274.66
				4.91	788.32		7.32	1275.96
				4.91	788.84		7.33	1277.66
				4.91	789.41		7.33	1278.82
				4.92	789.74		7.34	1279.83
				4.92	790.15		7.35	1281.95
				4.92	790.56		7.36	1285.86
				4.93	791.29		7.39	1290.04
				4.93	791.9		7.4	1293.01
				4.93	792.6		7.41	1296.14
				4.94	793.42		7.43	1298.16
				4.94	794.44		7.44	1299.8
				4.95	795.47		7.44	1299.44
				4.95	796.52		7.44	1298.4
				4.96	797.37		7.44	1298.38
				4.96	798.25		7.45	1301.41
				4.96	798.77		7.47	1304.99
				4.96	799.16		7.49	1306.93
				4.97	799.47		7.5	1308.22
				4.97	800.07		7.51	1308.96
				4.97	800.47		7.51	1308.54
				4.97	800.95		7.51	1308.11
				4.98	801.31		7.52	1308.41
				4.98	801.75		7.53	1310.92
				4.98	801.94		7.55	1315.71
				4.99	802		7.56	1320.05
				4.99	802.13		7.59	1324.02
				4.99	802.27		7.6	1326.28
				4.99	802.54		7.61	1328.74
				5	802.91		7.63	1332.99
				5	803.12		7.64	1335.97
				5	803.48		7.65	1337.05
				5	803.97		7.66	1337.18
				5	804.59		7.67	1338.06
				5	805.42		7.69	1339.65
				5.01	806.11		7.71	1343.46
				5.01	806.63		7.73	1347.17
				5.01	807.07		7.74	1350.03
				5.01	807.6		7.75	1351.9
				5.02	808		7.75	1352.37
				5.02	808.19		7.76	1352.73
				5.02	808.26		7.76	1351.98
				5.02	808.61		7.76	1351.33
				5.02	808.91		7.77	1352.17
				5.02	808.96		7.78	1353.53
				5.02	809.24		7.79	1354.71
				5.03	809.5		7.79	1355.8
				5.03	809.86		7.8	1356.55
				5.03	810.24		7.8	1356.94
				5.04	810.5		7.81	1358.29
				5.04	811.2		7.82	1359.63
				5.05	812.06		7.83	1360.79
				5.05	812.68		7.83	1362.81
				5.06	813.33		7.85	1365.85
				5.06	814.08		7.86	1368.6
				5.07	814.92		7.88	1370.48
				5.07	815.63		7.89	1372.25
				5.08	816.19		7.91	1374.11
				5.08	816.83		7.92	1375.58
				5.09	817.18		7.93	1377.35
				5.09	817.52		7.93	1379.1
				5.09	817.97		7.94	1380.09
				5.09	818.42		7.95	1380.57
				5.1	819.18		7.95	1380.04
				5.1	820.14		7.95	1379.59
				5.1	821.08		7.95	1379.84
				5.11	821.9		7.96	1381.5
				5.11	822.71		7.98	1384.85
				5.11	823.56		8	1388.15
				5.11	824.26		8.02	1390.85
				5.12	825.03		8.03	1393.52
				5.12	825.76		8.04	1395.49
				5.12	826.28		8.05	1397.48
				5.13	826.62		8.07	1398.6
				5.14	827.2		8.07	1398.09
				5.14	827.73		8.07	1397.48
				5.15	828.36		8.07	1396.5
				5.15	828.91		8.08	1395.59
				5.16	829.38		8.08	1394.88
				5.16	829.84		8.08	1395.37
				5.16	830.46		8.1	1398.1
				5.17	830.89		8.11	1400.79
				5.17	831.33		8.13	1404.38
				5.18	831.9		8.14	1408.07
				5.18	832.41		8.15	1410.63
				5.18	833.12		8.17	1412.55
				5.19	833.67		8.18	1414.8
				5.19	834.37		8.18	1415.98
				5.19	835.11		8.19	1416.56
				5.2	835.75		8.19	1417.39
				5.2	836.35		8.21	1420.58
				5.2	837.01		8.23	1425.68
				5.2	837.71		8.26	1431.16
				5.21	838.38		8.3	1437.46
				5.21	838.94		8.32	1442.64
				5.21	839.8		8.33	1445.79
				5.22	840.33		8.34	1445.21
				5.22	840.85		8.34	1444.68
				5.23	841.34		8.34	1444.3
				5.23	842.3		8.35	1445.22
				5.24	843.4		8.37	1447.5
				5.25	844.49		8.39	1451.48
				5.26	845.47		8.41	1454.74
				5.26	846.46		8.42	1457.78
				5.27	847.47		8.43	1458.71
				5.27	848.34		8.43	1459.55
				5.28	849.27		8.44	1460.6
				5.28	849.97		8.47	1463.73
				5.29	850.56		8.5	1468.07
				5.29	851.39		8.52	1472.63
				5.3	851.79		8.53	1476.21
				5.3	852.45		8.54	1477.22
				5.3	852.88		8.55	1478.61
				5.3	853.19		8.56	1479.92
				5.3	853.63		8.57	1480.79
				5.3	853.99		8.57	1481.29
				5.31	854.2		8.59	1484.16
				5.31	854.62		8.62	1492.25
				5.31	855.31		8.66	1499.13
				5.31	856.32		8.7	1504.18
				5.32	857.27		8.71	1508.5
				5.32	858.18		8.73	1510.95
				5.33	858.88		8.73	1508.79
				5.33	859.71		8.73	1509.03
				5.34	861.07		8.77	1513.07
				5.35	862.22		8.8	1517.07
				5.35	863.07		8.8	1517.4
				5.36	863.9		8.8	1515.62
				5.36	864.44		8.81	1515.3
				5.36	865.15		8.82	1517.55
				5.37	865.77		8.83	1519.65
				5.37	866.29		8.84	1521.86
				5.37	866.78		8.87	1524.44
				5.38	867.27		8.89	1526.92
				5.38	867.77		8.9	1528.85
				5.38	868.43		8.91	1530.51
				5.39	868.79		8.91	1530.42
				5.39	869.17		8.91	1530.22
				5.39	869.54		8.92	1531.21
				5.39	869.82		8.93	1533.92
				5.39	870.2		8.96	1537.5
				5.39	870.35		8.97	1540.63
				5.39	870.44		8.99	1542.85
				5.39	870.69		9	1544.71
				5.4	870.97		9	1544.92
				5.4	871.26		9.01	1544.51
				5.4	871.24		9.01	1543.75
				5.4	871.44		9.01	1542.93
				5.4	871.8		9.01	1542.18
				5.4	872.37		9.02	1543.4
				5.4	872.85		9.03	1545.57
				5.41	873.94		9.05	1548.52
				5.42	875.16		9.07	1551.67
				5.42	876.3		9.09	1554.66
				5.43	877.07		9.1	1556.63
				5.44	877.61		9.11	1557.4
				5.45	878.36		9.11	1557.78
				5.45	879.34		9.12	1557.73
				5.45	879.9		9.12	1557.51
				5.46	880.41		9.12	1557.44
				5.46	881.21		9.13	1558.15
				5.46	881.62		9.15	1559.99
				5.47	881.75		9.16	1563.58
				5.47	882.14		9.17	1567.32
				5.47	882.45		9.19	1569.72
				5.48	883.1		9.2	1571.61
				5.48	883.77		9.21	1572.89
				5.48	884.28		9.21	1573.51
				5.49	884.83		9.21	1573.28
				5.49	885.43		9.22	1573.1
				5.49	886.26		9.22	1573.35
				5.5	886.84		9.23	1573.99
				5.5	887.59		9.25	1575.27
				5.5	888.49		9.26	1576.57
				5.5	889.03		9.27	1577.64
				5.5	890.02		9.29	1579.03
				5.51	891.15		9.3	1581.57
				5.52	892.21		9.31	1584.07
				5.52	893.55		9.32	1587.05
				5.53	894.64		9.34	1589.64
				5.54	895.66		9.35	1592.83
				5.54	896.57		9.37	1595.4
				5.55	897.52		9.38	1597.05
				5.55	898.45		9.39	1597.66
				5.56	899.48		9.39	1598.14
				5.57	900.32		9.4	1598.79
				5.57	900.95		9.4	1599.77
				5.58	901.69		9.41	1601.45
				5.58	902.54		9.44	1605.79
				5.59	903.16		9.47	1610.05
				5.59	903.81		9.49	1612.93
				5.59	904.54		9.49	1613.48
				5.59	905.15		9.49	1612.76
				5.6	905.64		9.5	1612.12
				5.6	906.28		9.5	1611.61
				5.6	907.03		9.51	1612.41
				5.6	907.7		9.53	1615.76
				5.61	908.13		9.56	1619.41
				5.61	909.17		9.58	1622.61
				5.62	910.1		9.59	1626.56
				5.64	912.17		9.61	1631.38
				5.65	914.22		9.65	1636.02
				5.66	915.77		9.68	1640.07
				5.67	917.32		9.69	1643.49
				5.68	918.49		9.71	1646.48
				5.68	919.31		9.72	1647.94
				5.68	920.25		9.72	1645.71
				5.69	921.27		9.72	1643.29
				5.69	921.94		9.72	1641.29
				5.69	922.58		9.72	1640.96
				5.7	923.46		9.78	1655.63
				5.7	923.86		9.8	1661.37
				5.7	924.09		9.8	1659.1
				5.7	924.49		9.8	1657.94
				5.7	924.82		9.83	1660.76
				5.71	924.92		9.86	1664.68
				5.71	925.16		9.88	1667.76
				5.71	925.35		9.89	1670.53
				5.71	925.56		9.9	1671.31
				5.72	925.74		9.9	1669.02
				5.72	926.06		9.9	1667.4
				5.72	926.19		9.9	1667.14
				5.73	926.22		9.99	1685.44
				5.73	926.65		10.12	1699.15
				5.73	927.18		10.23	1706.82
				5.73	927.59		10.28	1716.11
				5.74	927.83		10.31	1719.94
				5.74	928.27		10.32	1718.4
				5.74	928.47		10.33	1715.48
				5.74	928.67		10.33	1713.03
				5.74	928.9		10.33	1710.76
				5.74	929.17		10.33	1708.65
				5.75	929.46		10.33	1706.85
				5.75	929.72		10.33	1705.15
				5.75	929.76		10.33	1704.13
				5.75	930.13		10.33	1702.78
				5.75	930.38		10.33	1701.23
				5.75	930.6		10.33	1700.14
				5.75	930.94		10.33	1698.83
				5.76	931.23		10.33	1697.49
				5.76	931.59		10.33	1695.37
				5.76	932.07		10.32	1693.34
				5.77	932.51		10.32	1692.06
				5.77	932.85		10.32	1691.46
				5.78	933.9		10.32	1690.79
				5.78	934.81		10.32	1690.12
				5.78	935.69		10.32	1689.55
				5.78	936.67		10.34	1691.36
				5.79	937.63		10.37	1698.23
				5.79	939.04		10.39	1703.51
				5.8	940.49		10.41	1707.08
				5.8	942.24		10.43	1709.65
				5.81	943.82		10.44	1710.14
				5.82	944.81		10.44	1708.26
				5.83	945.91		10.44	1707.88
				5.83	946.23		10.46	1709.35
				5.84	946.68		10.47	1712.3
				5.84	947.34		10.48	1713.62
				5.85	947.7		10.47	1711.21
				5.85	948.27		10.47	1708.53
				5.85	948.62		10.47	1708.32
				5.86	948.94		10.47	1708.49
				5.86	949.3		10.48	1712.19
				5.86	949.8		10.49	1711.13
				5.86	949.91		10.49	1710.66
				5.87	950.09		10.5	1712.03
				5.87	950.16		10.51	1716.03
				5.87	950.24		10.53	1718.76
				5.87	950.23		10.53	1719.38
				5.87	950.46		10.53	1718.39
				5.87	950.82		10.53	1716.24
				5.88	950.82		10.54	1714.73
				5.88	951.17		10.54	1714.09
				5.88	951.46		10.53	1713.39
				5.88	951.67		10.54	1712.5
				5.88	952.05		10.54	1711.68
				5.88	952.24		10.53	1710.62
				5.88	952.56		10.55	1715.25
				5.88	952.86		10.58	1723.5
				5.88	953.25		10.58	1721.82
				5.89	953.58		10.58	1720.59
				5.89	953.88		10.58	1719.95
				5.89	954.42		10.58	1719.37
				5.89	954.84		10.59	1719.86
				5.89	955.22		10.6	1722.37
				5.9	955.45		10.62	1722.9
				5.9	955.88		10.62	1722.22
				5.9	956.54		10.62	1721.75
				5.91	957.41		10.64	1724.39
				5.91	958.12		10.65	1727.22
				5.92	959.51		10.66	1728.86
				5.93	960.94		10.67	1732.01
				5.94	962.42		10.69	1736.19
				5.95	963.68		10.71	1739.93
				5.96	964.77		10.72	1741.19
				5.97	965.6		10.74	1743.65
				5.97	966.46		10.76	1747.09
				5.98	967.32		10.77	1751.67
				5.98	968.33		10.81	1758.3
				5.98	969.12		10.85	1763.57
				5.98	969.65		10.86	1763.77
				5.99	970.11		10.86	1764.56
				5.99	970.75		10.88	1767.28
				5.99	971.52		10.89	1770.06
				5.99	971.85		10.92	1775.59
				5.99	972.12		10.95	1780.79
				5.99	972.66		10.97	1785.43
				5.99	973.11		10.98	1786.89
				6	973.29		11	1788.12
				6	973.47		11.03	1789.02
				6	973.72		11.04	1790.2
				6.01	973.75		11.06	1791.39
				6.01	973.81		11.07	1795.29
				6.01	973.77		11.11	1799.77
				6.01	973.93		11.14	1803.43
				6.02	974.02		11.16	1805.68
				6.02	974.06		11.17	1806.61
				6.02	974.22		11.18	1805.98
				6.03	974.53		11.2	1805.72
				6.03	974.59		11.21	1805.73
				6.04	974.56		11.24	1806.95
				6.03	974.67		11.25	1808.94
				6.04	974.72		11.26	1810.75
				6.04	974.82		11.29	1812.8
				6.04	975.03		11.3	1814.35
				6.04	975.2		11.32	1815.36
				6.04	975.43		11.34	1815.77
				6.04	975.51		11.35	1815.94
				6.04	975.64		11.36	1816.11
				6.05	975.89		11.38	1816.27
				6.05	976.01		11.4	1816.24
				6.05	976.3		11.43	1816.27
				6.05	976.44		11.44	1817.4
				6.05	976.7		11.47	1819.44
				6.06	977.29		11.51	1822.01
				6.06	978.27		11.54	1823.61
				6.07	979.01		11.58	1823.57
				6.07	979.97		11.64	1820.22
				6.07	980.86		35.38	1045.27
				6.08	981.93
				6.08	982.7
				6.08	983.15
				6.09	983.64
				6.09	983.9
				6.09	984.23
				6.09	984.7
				6.09	985.36
				6.09	985.65
				6.09	985.91
				6.09	986.16
				6.1	986.49
				6.1	986.81
				6.1	987.12
				6.11	987.43
				6.11	987.69
				6.11	987.77
				6.11	988.04
				6.11	988.39
				6.12	988.68
				6.12	989.09
				6.12	989.6
				6.12	990
				6.12	990.46
				6.13	990.92
				6.13	991.53
				6.13	992.09
				6.14	992.6
				6.14	992.98
				6.14	993.43
				6.14	993.97
				6.14	994.44
				6.15	994.78
[truncated: 967 more rows]

## Sheet: Fig15
	B50-T125-S125			B40-T125-S125			B50-T100-S125			B50-T125-S75
	Displacement (mm)	Load (kN)		Displacement (mm)	Load (kN)		Displacement (mm)	Load (kN)		Displacement (mm)	Load (kN)
	0	-0.14		0	-0.06		0	-0.24		0	-0.02
	0	-0.05		0	-0.03		0	-0.08		0	0.02
	0	-0.06		0	0.01		0	-0.19		0	-0.01
	0	0.02		0	-0.13		0	-0.42		0	-0.02
	0	-0.21		0	0.04		0	-0.07		0	-0.12
	0	0		0	0.03		0	-0.46		0	-0.07
	0	0.1		0	0.02		0	-0.38		0	-0.01
	0	0.05		0	-0.09		0	-0.12		0	0.12
	0	0.12		0	-0.17		0	-0.23		0	0.07
	0	0.08		0	-0.22		0	0.08		0	0.09
	0	0.02		0	-0.16		0	-0.16		0	0
	0	0.05		0	-0.12		0	0.03		0	0.05
	0	0.11		0	-0.17		0	0.1		0	0.15
	0	0.05		0	-0.06		0	0.25		0	0.18
	0	0.16		0	-0.07		0	0.33		0.005	0.09
	0	-0.03		0	-0.12		0	0.18		0.005	0.04
	0	-0.08		0	-0.66		0	-0.04		0.005	0.06
	0	-0.04		0.005	-0.29		0	-0.03		0.005	0.15
	0	-0.02		0.02	-0.26		0	-0.02		0.005	0.12
	0	0.02		0.025	-0.24		0	-0.27		0.005	0.06
	0	0.01		0.03	-0.16		0	0		0.005	0.06
	0	0.17		0.03	-0.04		0	0.22		0.005	0.11
	0	0.15		0.03	-0.01		0	0.14		0.005	0.01
	0	0.1		0.03	0		0	0.14		0.005	0.08
	0	0.22		0.035	-0.05		0	-0.2		0.005	0.19
	0	0.12		0.035	-0.13		0	-0.22		0	0.2
	0	0.03		0.035	-0.17		0	0.1		0	0.04
	0	0		0.035	-0.1		0	0.28		0.005	0.01
	0	-0.04		0.035	-0.19		0	1.43		0.005	0.07
	0	-0.1		0.035	-0.12		0	4.59		0.005	0.12
	0	0.01		0.035	-0.11		0	19.55		0.005	0.1
	0	0.02		0.035	-0.17		0	62.26		0.005	0.15
	0	0.15		0.035	-0.17		0.025	114.9		0.005	0.15
	0	0.02		0.035	-0.22		0.085	152.05		0.005	0.16
	0	-0.02		0.035	-0.11		0.115	172.38		0.005	0.11
	0	0.02		0.04	-0.19		0.135	184.46		0.005	0.04
	0	0.03		0.035	-0.11		0.155	192.53		0.005	-0.04
	0	-0.01		0.04	-0.12		0.165	197.74		0.005	0.07
	0	0.09		0.035	-0.13		0.17	201.2		0.005	-0.01
	0	0.08		0.035	-0.21		0.17	204.54		0.005	0.06
	0	0.04		0.04	-0.15		0.17	205.93		0.005	0.15
	0	0.01		0.04	-0.11		0.17	207.16		0.005	0.22
	0	-0.01		0.04	-0.08		0.175	208.17		0.005	0.07
	0	0		0.04	-0.04		0.175	209.29		0.005	0.01
	0	0		0.04	-0.21		0.175	209.71		0.005	0.02
	0	-0.08		0.045	-0.18		0.175	209.98		0.005	-0.1
	0	0.01		0.045	-0.19		0.175	210.26		0.005	-0.09
	0	0.08		0.045	-0.21		0.175	210.53		0.005	-0.02
	0	0.13		0.045	-0.2		0.175	210.87		0.005	-0.1
	0	0.04		0.045	-0.07		0.175	211.05		0.005	0.08
	0	-0.09		0.045	0.05		0.175	211.31		0.005	0.02
	0	-0.01		0.045	-0.11		0.175	211.31		0.005	0.01
	0	-0.04		0.045	-0.1		0.175	211.24		0.005	0.1
	0	-0.06		0.045	0.1		0.175	211.14		0.005	0.14
	0	-0.01		0.045	0.02		0.175	211.21		0.005	0.12
	0	0.03		0.045	-0.06		0.175	211.37		0.005	0.08
	0	0.05		0.045	0.01		0.175	211.67		0.005	0.16
	0	0.06		0.045	-0.08		0.175	211.56		0.005	0.11
	0	0.08		0.045	-0.06		0.175	211.54		0.005	0.03
	0	0.15		0.045	-0.09		0.175	211.54		0.005	0.11
	0	-0.09		0.045	-0.08		0.175	211.48		0.005	0.16
	0	-0.14		0.045	-0.1		0.175	211.48		0.005	0.15
	0	-0.03		0.045	-0.02		0.175	211.39		0.005	0.12
	0	0.1		0.045	-0.13		0.175	211.58		0.005	0.13
	0	0.08		0.045	-0.1		0.175	211.56		0.005	0.05
	0	-0.03		0.045	0		0.175	211.59		0.005	0.04
	0	0.05		0.045	-0.14		0.175	211.67		0.005	0.1
	0	0.02		0.045	-0.12		0.175	211.74		0.005	0.2
	0	-0.05		0.045	0.06		0.175	211.75		0.005	0.11
	0	-0.04		0.045	0.02		0.175	211.47		0.005	-0.11
	0	0.07		0.045	-0.1		0.175	211.63		0.005	0.03
	0	0.08		0.045	0.06		0.175	211.54		0.005	0.12
	0	-0.09		0.045	-0.08		0.175	211.51		0.005	0.01
	0	-0.1		0.045	-0.1		0.175	211.45		0.005	0.11
	0	-0.06		0.045	0.03		0.175	211.53		0.005	0.24
	0	-0.11		0.045	-0.01		0.18	211.61		0.005	0.27
	0	-0.11		0.045	-0.14		0.175	211.51		0	0.24
	0	-0.07		0.045	-0.04		0.175	211.47		0.005	0.06
	0	-0.04		0.045	-0.05		0.175	211.47		0.005	0.12
	0	0		0.045	-0.01		0.175	211.5		0.005	0.02
	0	0.05		0.045	-0.04		0.175	211.64		0.005	0.03
	0	-0.05		0.045	-0.18		0.18	211.69		0.005	-0.03
	0	-0.14		0.045	-0.17		0.175	211.77		0.005	0.03
	0	-0.13		0.045	-0.11		0.18	211.75		0.005	0.12
	0	-0.09		0.045	-0.06		0.18	211.72		0.005	-0.03
	0	-0.06		0.045	-0.06		0.175	211.9		0.005	0.06
	0	0		0.045	-0.22		0.175	211.86		0	-0.05
	-0.005	-0.13		0.045	-0.06		0.175	211.74		0	-0.01
	0	-0.07		0.045	-0.21		0.175	211.77		0	0
	0	-0.1		0.045	-0.15		0.18	211.7		0.005	-0.07
	0	-0.22		0.045	-0.27		0.175	211.55		0.005	0
	-0.005	-0.13		0.045	-0.07		0.175	211.54		0	0.02
	0	0.02		0.045	-0.1		0.175	211.47		0.005	-0.04
	0	0.01		0.045	-0.12		0.175	211.46		0.005	0
	0	-0.16		0.045	-0.12		0.175	211.4		0.005	0.02
	0	-0.08		0.045	-0.24		0.18	211.42		0.005	0.04
	0	-0.07		0.045	-0.15		0.175	211.45		0.005	0.03
	0	-0.03		0.045	-0.17		0.175	211.32		0.005	0.09
	0	0.03		0.045	-0.14		0.175	211.23		0.005	0.04
	-0.005	0.02		0.045	-0.08		0.175	211.31		0	0
	0	-0.08		0.045	-0.09		0.175	211.23		0.005	0.16
	-0.005	0.05		0.045	-0.03		0.18	211.21		0.005	0.08
	0	-0.08		0.045	-0.09		0.175	211.25		0.005	0.02
	-0.005	-0.02		0.045	-0.01		0.175	211.39		0.005	-0.08
	-0.005	0.01		0.045	-0.11		0.18	211.73		0.005	0.02
	0	-0.11		0.045	-0.04		0.175	212.17		0.005	-0.13
	0	0.06		0.045	-0.16		0.175	212.58		0.005	-0.03
	0	0		0.045	-0.07		0.175	212.81		0.005	0.03
	0	-0.1		0.045	-0.05		0.175	212.98		0.005	-0.09
	0	-0.2		0.045	-0.05		0.175	213.35		0.005	0
	0	-0.2		0.045	-0.05		0.175	213.76		0.005	-0.12
	0	-0.18		0.045	-0.12		0.175	213.87		0.005	-0.13
	0	-0.11		0.045	-0.13		0.17	213.96		0.005	-0.13
	0	-0.21		0.045	-0.32		0.175	213.97		0.005	-0.02
	0	-0.19		0.045	-0.18		0.175	214.03		0.005	-0.04
	0	-0.15		0.045	-0.11		0.18	214.04		0.005	-0.08
	0	-0.18		0.045	-0.04		0.18	214		0.005	-0.18
	0	-0.21		0.045	-0.05		0.175	214.24		0.005	-0.15
	0	-0.19		0.045	-0.01		0.175	215.18		0.005	-0.06
	0	-0.12		0.045	-0.13		0.175	215.66		0.005	0.04
	0	-0.08		0.045	-0.23		0.175	215.85		0.005	-0.15
	0	-0.14		0.045	-0.15		0.175	217.15		0.005	-0.18
	0	-0.2		0.045	-0.12		0.19	218.23		0.005	-0.84
	0	-0.14		0.045	-0.16		0.195	218.53		0.005	-0.38
	0	-0.03		0.045	-0.11		0.195	218.42		0.005	0.76
	0	0.1		0.045	-0.1		0.195	218.36		0.005	1.33
	0	0.1		0.045	-0.11		0.195	218.34		0.01	3.01
	-0.005	0.06		0.045	-0.14		0.195	218.26		0.01	4.62
	-0.005	0.03		0.045	-0.18		0.195	218.1		0.015	8.13
	0	0.19		0.045	-0.12		0.195	218.11		0.03	18.18
	0	0.13		0.045	-0.14		0.195	218.98		0.085	47.98
	0	0.23		0.045	-0.05		0.19	221.05		0.14	95.32
	0	0.08		0.045	-0.09		0.205	225.5		0.2	141.11
	0	-0.08		0.045	-0.13		0.22	231.88		0.245	175.05
	0	-0.13		0.045	-0.09		0.235	239.92		0.28	195.67
	0	-0.03		0.045	-0.13		0.245	244.5		0.295	208.01
	0	-0.03		0.045	-0.07		0.245	246.83		0.305	214.47
	0	-0.02		0.045	0.14		0.25	248.33		0.31	217.7
	0	-0.09		0.045	0		0.245	249.04		0.315	219.5
	0	-0.07		0.045	0.04		0.245	250.22		0.315	220.42
	0	-0.06		0.045	-0.01		0.25	251.44		0.32	220.82
	0	-0.02		0.045	-0.05		0.245	251.75		0.32	221.07
	0	0		0.045	0.05		0.245	251.96		0.32	221.33
	0	-0.05		0.045	0.05		0.245	252.44		0.32	221.25
	0	-0.15		0.045	-0.09		0.245	253.55		0.32	221.37
	0	-0.12		0.045	-0.12		0.245	254.88		0.32	221.24
	0	-0.11		0.045	0.01		0.26	255.7		0.32	221.21
	0	0.01		0.045	0.09		0.26	256.07		0.32	221.23
	0	-0.05		0.045	-0.01		0.255	256.67		0.32	221.31
	0	-0.06		0.045	-0.03		0.265	257.48		0.32	221.3
	0	-0.1		0.045	0.04		0.265	258.62		0.32	221.26
	0	-0.01		0.045	-0.01		0.265	259.5		0.32	221.12
	0	0.05		0.045	0.01		0.265	259.97		0.32	221.16
	-0.005	-0.09		0.045	0.04		0.265	260.3		0.32	221.16
	-0.005	-0.09		0.045	-0.01		0.265	260.72		0.32	221.27
	-0.005	-0.03		0.045	0.18		0.265	260.63		0.32	221.35
	0	-0.06		0.045	0.15		0.265	260.88		0.32	221.39
	0	-0.02		0.045	0.19		0.265	262.22		0.32	221.55
	0	0		0.045	0.21		0.265	262.91		0.32	221.41
	0	-0.03		0.045	0.21		0.265	263.12		0.32	221.33
	0	-0.01		0.045	0.27		0.265	263.82		0.32	221.19
	0	0.03		0.045	0.39		0.265	264.35		0.32	221.13
	0	-0.04		0.045	0.48		0.27	264.68		0.32	221.11
	0	0.02		0.045	0.54		0.275	265.27		0.32	221.17
	0	-0.1		0.05	0.52		0.275	266.16		0.32	221.11
	0	-0.07		0.05	0.9		0.275	266.59		0.32	221.08
	0	-0.08		0.05	1.14		0.275	267.26		0.32	221.42
	-0.005	-0.1		0.05	1.52		0.275	268.15		0.32	223.17
	0	-0.05		0.05	2.42		0.285	269.23		0.32	223.61
	0	0.01		0.055	3.14		0.285	270.03		0.32	223.49
	0	-0.04		0.065	5.13		0.285	271.26		0.32	223.6
	0	-0.04		0.085	16.68		0.285	272.73		0.325	225.24
	0	0.04		0.18	70.72		0.285	273.71		0.33	230.23
	0	0.04		0.3	145.18		0.295	274.48		0.335	232.66
	0	-0.07		0.375	191.76		0.295	275.26		0.34	234.83
	0	-0.18		0.4	208.74		0.295	276.56		0.335	235.35
	0	-0.17		0.41	213.33		0.295	277.7		0.34	236.35
	0	-0.05		0.415	214.92		0.295	278.46		0.335	237.19
	0	0.05		0.415	215.53		0.295	278.67		0.34	238.22
	0	-0.03		0.42	215.8		0.295	278.84		0.34	239.36
	0	-0.02		0.42	215.85		0.295	279.81		0.335	240.47
	0	0.03		0.42	215.73		0.295	280.29		0.34	242.77
	0	-0.16		0.42	215.87		0.305	280.78		0.345	244.19
	0	-0.02		0.42	215.73		0.305	281.33		0.355	245.81
	0	-0.02		0.42	215.6		0.305	282.09		0.355	247.61
	0	-0.21		0.42	215.31		0.305	282.42		0.355	249.67
	0	-0.2		0.42	215.29		0.305	282.87		0.355	251.2
	0	-0.21		0.42	215.25		0.305	283.64		0.36	252.28
	0	-0.25		0.42	214.99		0.305	284.26		0.36	253.31
	0	-0.33		0.42	214.93		0.31	284.51		0.36	254.68
	0	-0.18		0.42	214.77		0.315	285.27		0.365	256.28
	0	-0.2		0.42	214.7		0.31	286.32		0.37	257.82
	0	-0.21		0.42	214.57		0.31	286.63		0.37	260.46
	0	-0.18		0.42	214.47		0.31	286.82		0.37	262.65
	0	-0.21		0.42	214.35		0.315	287.9		0.375	263.53
	0	-0.32		0.42	214.16		0.31	288.49		0.375	265.11
	0	-0.3		0.42	214.05		0.31	288.95		0.38	266.83
	0	-0.23		0.42	213.99		0.315	289.44		0.38	267.82
	0	-0.16		0.42	213.96		0.32	290.41		0.38	269
	0	-0.16		0.425	213.82		0.315	291.11		0.38	270.29
	0	-0.13		0.425	213.81		0.315	291.25		0.38	272.02
	0	-0.21		0.425	213.59		0.32	291.7		0.38	274.14
	0	-0.24		0.425	213.61		0.325	293.04		0.395	275.48
	0	-0.21		0.425	213.57		0.325	293.6		0.395	276.68
	0	-0.15		0.425	213.5		0.33	295.28		0.395	280.41
	0	-0.18		0.425	213.47		0.335	296.16		0.395	282.51
	0	-0.19		0.425	213.41		0.335	296.51		0.395	284.56
	0	-0.09		0.425	213.32		0.335	297.45		0.4	285.71
	0	-0.2		0.42	213.29		0.335	298.32		0.405	286.65
	0	0.02		0.425	213.32		0.335	298.99		0.405	288.59
	0	-0.07		0.425	213.23		0.335	299.4		0.405	290.31
	0	-0.1		0.425	213.08		0.335	299.6		0.41	292.28
	0	-0.11		0.425	212.92		0.335	299.71		0.41	293.97
	0	-0.16		0.425	212.96		0.335	300.06		0.415	294.95
	0	-0.08		0.425	212.99		0.335	300.82		0.42	296.84
	0	-0.12		0.425	213.1		0.335	301.37		0.425	299.49
	0	-0.13		0.425	213.18		0.335	301.59		0.425	301.14
	0	-0.01		0.425	213.02		0.335	301.6		0.425	303.23
	0	0.1		0.425	212.99		0.335	301.56		0.425	304.15
	0	0.08		0.425	213.05		0.335	301.85		0.425	304.46
	0	-0.08		0.425	213.03		0.335	302.76		0.43	305.29
	0	-0.08		0.425	213.09		0.335	304.2		0.44	307.5
	0	-0.08		0.425	212.93		0.345	304.48		0.44	309.05
	0	-0.16		0.425	212.93		0.35	304.64		0.435	310.21
	0	-0.13		0.425	212.93		0.355	304.8		0.44	310.66
	0	-0.15		0.425	212.95		0.355	304.93		0.44	310.68
	0	-0.04		0.425	212.76		0.355	305.57		0.44	311.77
	0	-0.09		0.425	212.79		0.355	306.23		0.435	312.98
	0	0		0.425	212.8		0.355	306.45		0.44	313.37
	0	-0.03		0.425	212.75		0.355	306.42		0.445	313.55
	0	0.02		0.425	212.83		0.355	306.54		0.445	313.62
	0	0.05		0.425	213.07		0.355	306.68		0.44	315.64
	0	0.08		0.425	212.8		0.355	306.81		0.445	317.69
	0	-0.03		0.425	212.67		0.355	307.07		0.45	318.14
	0	0		0.425	212.69		0.355	307.43		0.45	317.99
	0	-0.12		0.425	212.76		0.355	307.85		0.45	319.31
	0	0.08		0.425	212.65		0.355	307.99		0.455	321.39
	0	-0.08		0.425	212.59		0.355	308.03		0.455	322.7
	0	-0.03		0.425	212.55		0.355	308.04		0.46	324.5
	0	0.06		0.425	212.59		0.355	308.53		0.465	326.28
	-0.005	0.08		0.425	212.38		0.355	308.85		0.465	326.52
	-0.005	-0.07		0.425	212.51		0.355	309.27		0.465	327.05
	-0.005	-0.11		0.425	212.51		0.355	309.88		0.465	328.33
	0	-0.16		0.425	212.56		0.355	310.31		0.47	330.39
	-0.005	-0.16		0.425	212.51		0.355	310.82		0.475	331.65
	0	0		0.425	212.43		0.355	311.33		0.475	333.29
	0	0		0.425	212.55		0.355	311.41		0.48	336
	0	0.08		0.425	212.42		0.355	311.39		0.48	338.12
	0	0.05		0.425	212.4		0.355	311.65		0.48	340.56
	0	-0.05		0.425	212.39		0.355	311.67		0.485	343.11
	0	-0.14		0.425	212.37		0.355	312.18		0.49	345.06
	0	0.05		0.425	212.35		0.355	312.91		0.49	345.06
	0	0.05		0.425	212.48		0.355	314.02		0.49	345.53
	0	-0.07		0.425	212.39		0.355	314.41		0.49	347.93
	0	-0.04		0.425	212.35		0.36	314.92		0.49	350.07
	0	-0.14		0.425	212.25		0.365	315.71		0.495	352.56
	0	-0.17		0.425	212.32		0.37	316.45		0.5	355.23
	0	-0.11		0.425	212.33		0.375	317.13		0.5	358.81
	0	0		0.425	212.24		0.38	317.74		0.51	362.62
	0	0.01		0.425	212.26		0.38	317.92		0.515	365.98
	0	0.01		0.425	212.32		0.38	318.01		0.51	368.84
	0	0.05		0.425	212.3		0.38	319.16		0.52	371.94
	0	-0.05		0.425	212.31		0.38	320.79		0.52	373.82
	0	-2.71		0.425	212.21		0.38	322.05		0.52	375.6
	0	1.71		0.425	212.27		0.38	322.93		0.52	377.47
	0.01	11.67		0.425	212.22		0.38	323.76		0.53	381.69
	0.105	67.85		0.425	212.19		0.38	324.56		0.54	386.56
	0.21	136.49		0.425	212.24		0.38	325.43		0.545	391.67
	0.28	182.6		0.425	212.23		0.385	326.41		0.545	395.37
	0.315	205.78		0.425	212.13		0.39	327.69		0.555	398.61
	0.325	216.56		0.425	212.1		0.395	328.87		0.565	402.67
	0.335	221.03		0.425	212.1		0.395	329.19		0.57	409.09
	0.34	222.74		0.425	212.18		0.395	329.51		0.575	414.72
	0.34	224.14		0.425	212.12		0.395	329.78		0.58	419.06
	0.345	225.21		0.425	212.11		0.395	330.03		0.585	422.1
	0.345	225.47		0.425	212.11		0.395	329.98		0.59	423.91
	0.345	225.61		0.425	212.11		0.395	329.96		0.595	425.28
	0.345	225.94		0.425	212.05		0.395	329.86		0.595	426.98
	0.345	226.02		0.425	212.05		0.395	329.85		0.595	428.26
	0.345	226.09		0.43	212.07		0.395	329.72		0.595	430.19
	0.345	226.03		0.43	212.02		0.395	329.64		0.6	432.87
	0.345	225.77		0.425	212.17		0.395	329.62		0.61	436.92
	0.345	225.88		0.425	212.16		0.395	329.56		0.615	441.18
	0.345	225.84		0.43	212.13		0.395	329.56		0.62	446.42
	0.345	225.87		0.43	212.21		0.395	329.57		0.63	450.87
	0.345	225.89		0.425	212.15		0.395	329.8		0.63	454.83
	0.345	225.88		0.425	212.2		0.395	330.79		0.64	458.57
	0.345	225.96		0.425	212.29		0.395	331.92		0.64	461.61
	0.345	225.83		0.425	212.17		0.395	333.65		0.64	465.58
	0.345	226.05		0.43	212.19		0.395	335.98		0.65	469.98
	0.345	226.03		0.43	212.32		0.4	337.92		0.655	474.59
	0.34	225.92		0.43	212.31		0.41	338.73		0.665	478.85
	0.34	225.77		0.43	212.38		0.415	339.02		0.675	484.18
	0.345	225.81		0.43	212.26		0.415	339.07		0.675	488.72
	0.345	225.95		0.425	212.35		0.415	338.92		0.685	492.88
	0.345	226.03		0.425	212.48		0.415	339.08		0.685	496.17
	0.345	225.97		0.43	212.71		0.415	339.37		0.69	500.48
	0.345	225.95		0.43	212.55		0.415	339.73		0.695	503.84
	0.345	225.87		0.43	212.45		0.415	340.35		0.7	506.41
	0.345	226.15		0.43	212.47		0.415	340.78		0.705	508.86
	0.345	226.07		0.43	212.62		0.415	341.79		0.705	510.62
	0.345	226.03		0.43	212.66		0.415	342.82		0.715	512.48
	0.345	225.99		0.43	212.8		0.415	342.88		0.715	513.74
	0.345	226.04		0.43	212.83		0.415	342.89		0.715	515.37
	0.345	226.1		0.43	212.74		0.415	342.99		0.715	518.26
	0.345	226.43		0.43	212.79		0.415	342.95		0.725	522.02
	0.35	228.97		0.43	212.73		0.415	343.04		0.73	525.84
	0.36	235.75		0.43	212.75		0.415	343.71		0.735	529.31
	0.365	238.59		0.43	212.87		0.415	344.41		0.74	532.19
	0.365	239.67		0.43	212.8		0.415	345.49		0.74	534.8
	0.37	241.41		0.43	212.7		0.415	345.91		0.74	537.1
	0.37	244.46		0.435	212.72		0.415	345.99		0.745	539.52
	0.375	246.03		0.44	212.7		0.415	346.05		0.75	541.78
	0.38	248.91		0.44	212.74		0.415	345.95		0.755	544.49
	0.385	252.57		0.44	212.9		0.415	346.09		0.755	546.69
	0.39	255.82		0.44	212.9		0.415	346.57		0.765	548.9
	0.395	258.16		0.44	212.8		0.415	347.35		0.765	551
	0.395	259.44		0.44	213.03		0.415	348.02		0.765	554.66
	0.395	262.31		0.44	213.28		0.415	349.17		0.775	558.31
	0.4	263.84		0.44	213.31		0.425	351.05		0.78	561.65
	0.405	265.47		0.44	213.09		0.435	352.34		0.78	565.66
	0.405	266.96		0.44	213.28		0.44	354.19		0.79	570.14
	0.405	268.32		0.44	213.34		0.44	356.45		0.795	575.23
	0.405	270.41		0.44	213.25		0.445	358.24		0.8	578.98
	0.41	272.24		0.44	213.33		0.45	360.55		0.8	582.52
	0.415	273.65		0.44	213.16		0.455	361.59		0.805	585.86
	0.415	275.15		0.44	213.14		0.45	362.91		0.81	588.7
	0.415	276.58		0.44	213.19		0.45	364.83		0.82	591.62
	0.415	277.82		0.44	213.11		0.455	367.6		0.82	593.63
	0.42	280.7		0.44	212.91		0.46	371.11		0.82	595.43
	0.42	282.28		0.44	213.11		0.46	373.65		0.82	596.49
	0.425	283.76		0.44	213.16		0.465	375.53		0.83	597.55
	0.425	285.11		0.44	213.13		0.47	376.65		0.825	599.06
	0.43	286.09		0.44	212.99		0.475	377.59		0.825	600.2
	0.425	286.7		0.44	212.89		0.48	378.37		0.83	601.46
	0.43	287.45		0.44	212.87		0.475	379.17		0.835	603.3
	0.425	287.45		0.44	212.78		0.48	379.65		0.84	605.12
	0.425	288.64		0.44	212.85		0.48	380.13		0.84	606.45
	0.425	290.26		0.44	212.85		0.475	380.49		0.84	607.39
	0.43	290.77		0.44	212.94		0.475	380.92		0.84	608.2
	0.43	291.24		0.44	212.98		0.47	381.44		0.84	608.51
	0.435	292.97		0.44	212.9		0.475	381.9		0.845	609.39
	0.44	294.05		0.44	212.96		0.475	382.3		0.845	610.44
	0.445	295.13		0.44	212.76		0.47	382.44		0.85	612.17
	0.445	295.93		0.44	212.59		0.47	382.52		0.855	613.66
	0.445	298.63		0.44	212.74		0.47	382.96		0.86	614.95
	0.45	300.63		0.44	212.64		0.47	383.35		0.86	617.18
	0.45	302.03		0.44	212.77		0.47	383.5		0.86	619.56
	0.45	303.84		0.44	212.67		0.475	383.91		0.865	622.45
	0.455	305.91		0.44	212.58		0.475	384.28		0.87	626.23
	0.46	306.77		0.44	212.59		0.475	384.37		0.875	630.23
	0.46	308.1		0.44	212.77		0.475	384.5		0.875	633.59
	0.465	309.78		0.44	212.74		0.475	384.44		0.885	636.75
	0.465	311.95		0.44	212.57		0.475	384.45		0.885	640.11
	0.47	313.51		0.44	212.52		0.475	384.44		0.89	643.03
	0.47	314.86		0.44	212.61		0.475	384.5		0.895	647.15
	0.475	316.01		0.44	212.61		0.475	384.54		0.905	651.96
	0.475	315.85		0.44	212.6		0.475	384.62		0.905	656.03
	0.475	317.2		0.44	212.59		0.47	384.76		0.915	660.58
	0.475	317.94		0.44	212.55		0.475	384.81		0.915	664.69
	0.475	318.54		0.44	212.67		0.475	384.88		0.92	667.28
	0.48	319.46		0.44	212.91		0.475	384.69		0.925	668.67
	0.48	319.99		0.44	212.89		0.475	384.75		0.925	668.99
	0.48	320.04		0.44	212.81		0.475	384.85		0.925	668.86
	0.48	320.03		0.44	212.61		0.475	384.95		0.93	668.75
	0.48	320.18		0.44	212.62		0.475	385.05		0.93	668.7
	0.48	320.43		0.44	212.67		0.475	385.23		0.925	668.93
	0.48	322.21		0.44	212.64		0.475	385.43		0.93	669.54
	0.485	323.84		0.44	212.69		0.475	385.58		0.935	670.63
	0.485	325.18		0.44	212.68		0.475	385.84		0.93	671.98
	0.485	326.09		0.44	212.55		0.47	386.14		0.935	674.49
	0.49	327.82		0.44	212.62		0.47	386.13		0.94	678.63
	0.495	328.07		0.44	212.56		0.475	386.29		0.95	685.13
	0.495	330.55		0.44	212.53		0.475	386.54		0.955	690.82
	0.5	332.76		0.44	212.74		0.48	386.59		0.965	694.99
	0.5	334.12		0.44	212.63		0.475	387.05		0.965	698.07
	0.505	335.51		0.44	212.54		0.475	387.38		0.965	700.82
	0.505	336.32		0.44	212.48		0.475	388.56		0.975	703.86
	0.51	339.11		0.44	212.51		0.475	389.09		0.975	706.93
	0.51	341.72		0.44	212.4		0.5	389.48		0.98	709.85
	0.515	343.45		0.44	212.62		0.505	390.06		0.985	712.35
	0.515	345.36		0.44	212.55		0.505	390.98		0.99	714.32
	0.515	346.49		0.44	212.54		0.505	391.71		0.99	715.78
	0.52	348.29		0.44	212.45		0.505	392.14		0.995	717.6
	0.52	348.27		0.44	212.48		0.505	392.67		0.995	720
	0.52	347.99		0.44	212.39		0.505	393.18		1	723.24
	0.52	347.67		0.44	212.5		0.505	393.46		1.005	725.96
	0.52	347.79		0.44	212.41		0.505	393.65		1.01	729.05
	0.52	348.65		0.44	212.3		0.505	393.74		1.015	732.01
	0.52	350.59		0.44	212.36		0.505	393.88		1.02	734.81
	0.52	355.77		0.44	212.34		0.505	394.22		1.025	737.31
	0.535	359.63		0.445	212.31		0.505	394.24		1.025	740.47
	0.545	366.05		0.44	212.28		0.505	394.37		1.035	743.36
	0.555	376.37		0.44	212.34		0.505	394.29		1.035	746.17
	0.565	384.97		0.44	212.32		0.505	394.43		1.045	749.08
	0.575	392.26		0.44	212.34		0.505	394.51		1.045	752.24
	0.58	397.96		0.445	212.28		0.505	395.16		1.05	755.38
	0.59	403.71		0.445	212.34		0.505	395.97		1.05	759.08
	0.6	410.38		0.445	212.5		0.505	396.46		1.05	762.16
	0.605	415.77		0.44	213.28		0.505	397		1.06	764.76
	0.615	420.41		0.445	214.96		0.505	397.54		1.06	767.19
	0.615	423.73		0.445	216.33		0.505	397.74		1.065	769.63
	0.62	426.72		0.45	217.1		0.505	397.82		1.07	771.75
	0.625	429.33		0.45	217.62		0.505	398.03		1.07	774.15
	0.625	431.13		0.45	218.17		0.505	398.03		1.075	777.1
	0.625	432.43		0.45	218.21		0.505	398.26		1.085	780.32
	0.625	434.38		0.45	218.58		0.505	398.34		1.085	783.53
	0.63	436.33		0.45	218.67		0.505	398.32		1.085	786.18
	0.635	439.5		0.45	218.86		0.505	398.4		1.09	789.03
	0.64	442.2		0.45	218.96		0.505	398.69		1.1	791.41
	0.64	445.16		0.45	219.19		0.505	398.89		1.1	794.42
	0.645	448.65		0.45	219.48		0.505	398.94		1.105	797.09
	0.655	453.72		0.45	219.56		0.505	399.18		1.11	799.07
	0.665	460.08		0.45	219.7		0.505	399.32		1.11	800.97
	0.675	466.03		0.455	219.83		0.505	399.52		1.115	803.24
	0.68	470.23		0.45	220.07		0.505	399.71		1.12	804.79
	0.685	473.48		0.455	220.27		0.505	400.06		1.12	806.54
	0.695	476.15		0.45	220.51		0.505	400.4		1.125	807.96
	0.695	478.13		0.45	220.61		0.505	400.53		1.125	809.89
	0.695	480.1		0.45	220.6		0.505	400.64		1.125	813.15
	0.695	481.74		0.45	220.57		0.505	400.61		1.135	816.82
	0.7	482.84		0.455	220.52		0.505	400.63		1.135	821.04
	0.705	483.74		0.45	220.68		0.505	400.73		1.14	825.66
	0.705	484.79		0.45	220.62		0.505	400.88		1.15	830.8
	0.705	485.39		0.45	220.59		0.505	400.95		1.16	836.36
	0.705	485.87		0.45	220.86		0.505	400.99		1.165	841.78
	0.705	486.35		0.455	220.81		0.505	401.18		1.17	846.83
	0.705	486.88		0.455	220.97		0.505	401.04		1.175	850.97
	0.71	487.17		0.455	221.15		0.505	401.02		1.18	853.9
	0.71	487.79		0.455	221.54		0.505	401.08		1.185	855.31
	0.71	488.88		0.455	221.83		0.505	401.17		1.185	856.74
	0.715	492.27		0.455	222.02		0.505	401.32		1.195	858.34
	0.725	496.25		0.46	222.19		0.505	401.4		1.195	859.7
	0.725	500.73		0.46	222.26		0.505	401.59		1.2	861.85
	0.73	504.45		0.46	222.25		0.505	401.77		1.205	864.08
	0.735	506.99		0.46	222.21		0.505	401.86		1.205	867.18
	0.74	509.42		0.46	222.39		0.505	402.07		1.21	870.98
	0.74	511.47		0.46	222.7		0.505	402.1		1.215	874.21
	0.74	513.31		0.46	222.74		0.505	402.14		1.22	877.68
	0.745	514.57		0.46	222.77		0.505	402.6		1.225	881.19
	0.745	515.54		0.46	222.95		0.505	402.76		1.23	885.07
	0.75	516.71		0.46	223.26		0.505	402.8		1.23	889.71
	0.75	517.58		0.46	223.41		0.505	402.92		1.235	893.7
	0.75	518.36		0.46	223.8		0.52	403.11		1.245	897.58
	0.75	519.24		0.46	224.02		0.52	403.34		1.25	900.87
	0.75	519.82		0.46	224.43		0.52	403.5		1.26	903.76
	0.755	520.1		0.46	224.83		0.53	403.54		1.26	906.67
	0.755	523.02		0.46	225.13		0.535	403.82		1.27	908.78
	0.765	530.88		0.46	225.35		0.535	404.17		1.27	910.06
	0.775	539.07		0.46	225.41		0.535	404.68		1.275	911.12
	0.785	545.53		0.46	225.54		0.535	405.2		1.275	912.21
	0.795	550.64		0.46	225.75		0.535	405.37		1.275	912.85
	0.795	554.75		0.46	226.08		0.535	405.52		1.275	913.77
	0.805	558.3		0.46	226.26		0.535	405.74		1.28	914.54
	0.805	560.97		0.46	226.78		0.535	405.83		1.285	916.09
	0.81	563.64		0.46	227.42		0.535	406.07		1.285	918.76
	0.815	565.92		0.46	227.75		0.535	406.22		1.29	923.29
	0.81	567.94		0.46	228.02		0.535	406.41		1.3	929.4
	0.815	569.56		0.465	228.11		0.535	406.65		1.31	935.6
	0.815	570.97		0.465	228.32		0.535	407.03		1.315	940
	0.82	574.58		0.47	228.63		0.535	407.28		1.32	944.64
	0.825	580.19		0.465	228.9		0.535	407.4		1.32	947.7
	0.835	586.33		0.47	229.43		0.535	407.89		1.325	950.78
	0.845	591.39		0.47	229.65		0.535	408.22		1.33	953.12
	0.855	596.29		0.47	229.84		0.535	408.52		1.33	954.81
	0.855	600.52		0.47	229.85		0.535	409.1		1.335	956.19
	0.86	604.89		0.47	230.07		0.535	409.56		1.335	959.47
	0.865	608.64		0.47	230.33		0.535	409.78		1.345	964.83
	0.87	612.42		0.47	230.52		0.535	409.92		1.355	971.33
	0.875	615.38		0.47	230.65		0.535	410.02		1.365	977.73
	0.88	617.84		0.47	230.82		0.535	410.18		1.37	983.26
	0.885	620.53		0.47	230.93		0.535	410.3		1.375	985.7
	0.89	623.33		0.47	231.08		0.535	410.39		1.38	985.2
	0.895	625.46		0.47	231.15		0.535	410.43		1.375	984.55
	0.895	627.8		0.47	231.5		0.535	410.52		1.375	986.03
	0.9	630		0.47	231.63		0.535	410.55		1.385	989.6
	0.9	632.29		0.47	231.78		0.535	410.69		1.39	994.99
	0.905	635.37		0.47	231.88		0.535	410.9		1.4	1002.02
	0.91	639.32		0.47	231.99		0.535	410.67		1.41	1007.94
	0.91	643.54		0.47	231.97		0.535	410.53		1.42	1011.33
	0.92	648.23		0.47	232.13		0.535	410.51		1.42	1011.52
	0.925	652		0.47	232.23		0.535	410.58		1.42	1011.11
	0.925	654.26		0.47	232.5		0.535	410.42		1.42	1010.71
	0.93	656.35		0.47	232.64		0.535	410.42		1.42	1010.71
	0.935	658.18		0.47	232.69		0.535	410.52		1.42	1011.04
	0.935	660.02		0.475	232.87		0.535	410.57		1.425	1014.45
	0.94	661.32		0.475	232.93		0.535	410.93		1.43	1018.12
	0.945	662.7		0.475	233.21		0.535	411.07		1.435	1022.32
	0.945	664.52		0.475	233.5		0.535	411.56		1.44	1025.59
	0.945	665.61		0.47	233.76		0.535	411.93		1.445	1027.81
	0.95	666.78		0.475	233.87		0.535	412.09		1.45	1030.43
	0.95	667.35		0.47	233.78		0.535	412.15		1.455	1033.23
	0.955	667.87		0.475	234.03		0.535	412.35		1.465	1037.94
	0.955	669.29		0.475	234.26		0.535	412.7		1.47	1043.68
	0.96	673.5		0.475	234.24		0.535	412.93		1.48	1050.41
	0.97	681.14		0.475	234.45		0.535	413.93		1.485	1057.43
	0.975	689.68		0.475	234.58		0.535	415.66		1.495	1062.38
	0.985	696.4		0.475	234.77		0.545	416.85		1.5	1066.29
	0.995	701.33		0.48	234.98		0.555	417.61		1.505	1068.16
	0.995	705.85		0.485	235.16		0.555	418.7		1.51	1067.64
	1	709.83		0.485	235.54		0.555	419.36		1.51	1068.71
	1.005	713.38		0.485	235.95		0.555	419.9		1.52	1073.8
	1.015	716.89		0.485	236.59		0.555	420.55		1.52	1080.75
	1.015	722.41		0.485	237.06		0.555	421.07		1.53	1086.57
	1.03	733.83		0.49	237.58		0.555	421.27		1.535	1090.31
	1.045	743.55		0.49	237.97		0.555	421.42		1.535	1091.59
	1.06	751.24		0.49	238.31		0.555	421.7		1.545	1094.09
	1.07	757.94		0.49	238.71		0.555	423.5		1.55	1097.33
	1.08	763.74		0.485	239.1		0.555	426.28		1.56	1102.78
	1.085	768.78		0.49	239.33		0.555	428.06		1.565	1109.86
	1.095	772.99		0.49	239.64		0.575	429.08		1.575	1116.15
	1.095	776.9		0.495	239.8		0.57	430.04		1.585	1120.14
	1.105	780.39		0.495	239.99		0.57	431.24		1.585	1123.38
	1.105	783.15		0.495	240.35		0.575	431.88		1.595	1127.35
	1.115	786.04		0.495	241.06		0.575	432.32		1.605	1134.12
	1.115	788.57		0.495	242.14		0.57	432.58		1.61	1140.74
	1.115	790.92		0.495	242.77		0.57	433.02		1.615	1145.28
	1.12	793.38		0.495	243.09		0.575	433.43		1.625	1149.88
	1.13	798.12		0.495	243.43		0.575	433.68		1.63	1157.13
	1.135	802.65		0.495	243.68		0.57	433.95		1.65	1166.79
	1.145	806.56		0.495	243.9		0.57	434.12		1.66	1173.97
	1.145	809.43		0.495	244.2		0.575	434.52		1.665	1179.16
	1.15	812.11		0.495	244.5		0.57	434.82		1.675	1182.8
	1.16	815.18		0.495	244.75		0.575	435.05		1.68	1184.48
	1.16	819.31		0.5	245.22		0.57	435.16		1.68	1184.32
	1.17	827.86		0.495	245.63		0.575	435.5		1.685	1184.01
	1.18	837.93		0.495	245.87		0.575	435.98		1.69	1186.44
	1.19	845.48		0.5	246.25		0.57	436.34		1.7	1191.57
	1.2	851.78		0.5	246.73		0.57	436.62		1.71	1195.88
	1.205	856.66		0.5	247.13		0.57	436.86		1.71	1199.54
	1.215	861.03		0.505	247.55		0.57	437.05		1.72	1206.52
	1.22	864.7		0.505	248.04		0.57	437.23		1.73	1213.67
	1.225	868.2		0.505	248.39		0.57	437.54		1.735	1219.65
	1.23	871.85		0.505	248.76		0.57	437.85		1.745	1223.41
	1.235	874.45		0.505	249.17		0.57	438.1		1.75	1223
	1.245	877.23		0.505	249.69		0.57	438.15		1.765	1229.94
	1.245	879.68		0.505	250.32		0.58	438.38		1.775	1239.35
	1.255	882.17		0.505	250.62		0.57	438.56		1.785	1245.94
	1.255	883.92		0.505	250.8		0.57	438.69		1.79	1249.32
	1.26	885.95		0.505	251.35		0.57	438.89		1.79	1248.51
	1.265	887.57		0.505	251.93		0.575	439.23		1.79	1249.06
	1.265	888.98		0.505	252.49		0.57	439.59		1.8	1251.26
	1.265	890.04		0.505	252.94		0.57	439.71		1.815	1264.27
	1.27	890.98		0.51	253.26		0.575	439.8		1.83	1278.09
	1.275	891.72		0.51	253.38		0.575	439.85		1.84	1283.61
	1.275	892.57		0.51	253.76		0.575	439.93		1.84	1285.58
	1.275	893.4		0.51	254		0.575	440.31		1.845	1284.95
	1.275	894.32		0.51	254.53		0.59	440.67		1.85	1284.64
	1.28	895.06		0.515	254.98		0.59	440.81		1.86	1287.72
	1.28	896.06		0.515	255.26		0.59	441.01		1.87	1293.45
	1.28	897.08		0.515	255.53		0.585	441.55		1.88	1298.15
	1.29	899.28		0.515	255.86		0.585	442.85		1.88	1299.19
	1.295	903.08		0.515	256.06		0.595	444.28		1.89	1303.98
	1.305	908.96		0.515	256.39		0.6	445.84		1.895	1313.3
	1.31	915.45		0.515	256.69		0.6	446.98		1.91	1320.08
	1.315	921.99		0.52	257.23		0.6	447.78		1.915	1324.78
	1.325	928.78		0.52	257.46		0.6	448.8		1.925	1329.51
	1.33	934.88		0.52	257.66		0.6	449.82		1.935	1333.56
	1.335	941.16		0.52	257.98		0.6	450.3		1.945	1340.51
	1.345	947.7		0.52	258.02		0.6	450.73		1.955	1352.43
	1.355	953.1		0.525	258.2		0.6	451.25		1.975	1362.5
	1.36	957.88		0.525	258.33		0.6	451.6		1.985	1369.96
	1.37	962.64		0.525	258.84		0.6	451.71		1.99	1373.68
	1.37	967.3		0.525	259.51		0.6	452		1.995	1374.71
	1.38	971.9		0.525	259.84		0.6	452.17		2	1373.16
	1.385	975.53		0.525	260.5		0.6	452.43		2	1373.79
	1.395	979.21		0.525	260.84		0.6	452.51		2.015	1377.81
	1.395	982.79		0.525	261.43		0.6	452.61		2.02	1378.11
	1.405	986.02		0.53	262		0.6	452.62		2.025	1381.37
	1.41	990.51		0.53	262.21		0.6	452.63		2.03	1385.46
	1.415	994.53		0.53	262.62		0.6	452.76		2.04	1390.42
	1.425	999.01		0.53	262.81		0.6	452.87		2.04	1393.15
	1.435	1003.31		0.53	263.04		0.6	452.94		2.05	1395.99
	1.435	1007.01		0.535	263.49		0.6	453.09		2.055	1399.39
	1.445	1010.37		0.535	263.81		0.6	453.44		2.07	1402.21
	1.45	1012.98		0.535	264.42		0.6	453.62		2.075	1406.06
	1.455	1016.13		0.535	264.84		0.6	454		2.085	1410.82
	1.455	1018.44		0.535	265.23		0.6	454.46		2.085	1415.83
	1.465	1020.42		0.535	265.49		0.6	454.77		2.1	1423.77
	1.47	1022.18		0.535	265.82		0.6	455.02		2.11	1432.52
	1.47	1023.26		0.535	266.1		0.6	455.3		2.125	1439.18
	1.47	1024.25		0.535	266.62		0.6	455.72		2.135	1444.36
	1.48	1025.46		0.535	266.75		0.6	456.49		2.14	1445.97
	1.48	1026.59		0.54	266.8		0.6	456.98		2.155	1456.15
	1.48	1027.3		0.54	267.11		0.615	457.64		2.17	1468.12
	1.485	1027.78		0.54	267.44		0.62	458.7		2.175	1469.83
	1.49	1028.35		0.54	267.6		0.62	459.45		2.185	1475.51
	1.49	1028.81		0.54	267.83		0.62	460.04		2.205	1491.13
	1.495	1029.37		0.54	268.21		0.62	460.67		2.225	1503.44
	1.495	1029.93		0.54	268.45		0.62	461.47		2.235	1504.2
	1.495	1030.31		0.54	269.02		0.62	461.9		2.24	1505.39
	1.495	1030.72		0.545	269.35		0.62	462.36		2.25	1508.39
	1.495	1031.06		0.545	269.69		0.62	462.88		2.265	1518.37
	1.5	1031.47		0.545	270.77		0.62	463.41		2.28	1525.17
	1.5	1032.4		0.545	271.28		0.62	463.92		2.285	1527.04
	1.505	1034.75		0.545	271.61		0.62	464.26		2.3	1534.5
	1.51	1038.07		0.55	271.9		0.62	464.51		2.32	1549.66
	1.51	1042.04		0.55	272.37		0.62	464.78		2.34	1563.73
	1.52	1046.94		0.55	272.62		0.62	465.07		2.36	1575.49
	1.52	1052.46		0.55	272.92		0.62	465.4		2.375	1583.6
	1.525	1058.26		0.55	273		0.62	465.8		2.39	1581.37
	1.535	1063.54		0.545	273.23		0.62	465.95		2.39	1581.91
	1.545	1068.68		0.545	273.49		0.62	466.13		2.4	1585.06
	1.55	1073.61		0.55	273.78		0.62	466.47		2.41	1589.5
	1.555	1078.44		0.55	274.15		0.62	466.63		2.425	1595.58
	1.56	1082.43		0.55	274.38		0.62	467.22		2.44	1602.48
	1.565	1086.59		0.55	274.69		0.62	468.07		2.445	1609
	1.57	1090.94		0.555	275.02		0.62	468.63		2.455	1610.44
	1.575	1094.77		0.555	275.5		0.62	469.02		2.475	1612.63
	1.58	1098.75		0.555	275.7		0.62	469.26		2.485	1619.27
	1.585	1103.61		0.555	275.81		0.62	469.75		2.5	1628.52
	1.6	1109.54		0.555	275.91		0.63	469.95		2.515	1637.21
	1.605	1116.22		0.555	275.99		0.63	470.26		2.53	1640.92
	1.615	1122.99		0.555	276.14		0.63	470.4		2.54	1642.21
	1.62	1130.54		0.555	276.37		0.63	470.53		2.55	1644.68
	1.63	1136.99		0.555	276.77		0.63	470.77		2.555	1649.21
	1.64	1143.46		0.555	277.13		0.63	470.93		2.565	1653.17
	1.65	1148.85		0.56	277.63		0.63	471.05		2.575	1658.17
	1.655	1154.09		0.56	277.99		0.63	471.17		2.59	1664.47
	1.665	1159.14		0.56	278.17		0.63	471.45		2.6	1673.9
	1.675	1164.79		0.56	278.24		0.635	471.92		2.62	1685.08
	1.685	1170.47		0.56	278.65		0.63	472.51		2.64	1695.15
	1.695	1176.58		0.56	279		0.63	472.73		2.655	1705.28
	1.705	1184.03		0.56	279.49		0.63	473.36		2.67	1711.55
	1.715	1192.62		0.56	280.04		0.63	474.04		2.68	1716.87
	1.73	1203.55		0.56	280.69		0.63	474.51		2.695	1721.45
	1.745	1213.49		0.56	280.85		0.645	474.89		2.71	1724.71
	1.76	1221.77		0.56	281.01		0.645	475.18		2.715	1723.42
	1.775	1227.46		0.56	281.05		0.645	475.55		2.725	1722.05
	1.78	1230.81		0.56	281.03		0.645	475.72		2.735	1727.14
	1.795	1236.22		0.56	281.22		0.645	475.9		2.745	1731.88
	1.805	1242.15		0.56	281.27		0.645	476.06		2.755	1737.14
	1.815	1250.35		0.56	281.51		0.645	476.01		2.765	1742.06
	1.835	1263.64		0.57	281.65		0.645	476.15		2.775	1746.85
	1.855	1276.77		0.57	281.93		0.645	476.2		2.785	1752.08
	1.87	1283.98		0.56	282.3		0.645	476.22		2.795	1757.28
	1.88	1285.08		0.565	282.5		0.645	476.23		2.81	1763.58
	1.89	1285.09		0.565	282.81		0.645	476.42		2.825	1770.27
	1.895	1286.81		0.57	283.1		0.645	476.26		2.835	1772.23
	1.905	1292.95		0.57	283.21		0.64	476.32		2.84	1772.4
	1.915	1298.6		0.57	283.51		0.645	476.48		2.85	1773.34
	1.925	1302.87		0.57	283.48		0.645	476.55		2.86	1777.21
	1.935	1311.92		0.57	283.74		0.65	476.56		2.87	1781.21
	1.95	1324.57		0.57	283.93		0.65	477.02		2.88	1783.89
	1.97	1334.96		0.57	284.15		0.645	477.27		2.895	1787.37
	1.98	1337.71		0.565	284.46		0.645	477.41		2.905	1791.23
	1.98	1335.61		0.565	284.66		0.645	477.73		2.91	1794.46
	1.985	1335.33		0.57	285.11		0.645	478.1		2.92	1797.84
	1.995	1336.44		0.57	285.33		0.645	478.4		2.93	1801.61
	2.005	1344.73		0.57	285.46		0.645	478.76		2.94	1809.35
	2.025	1359.85		0.57	285.47		0.645	478.99		2.955	1817.13
	2.04	1371.7		0.57	285.47		0.645	479.33		2.975	1824.16
	2.055	1380.05		0.57	285.7		0.645	479.56		2.985	1830.57
	2.06	1380.76		0.57	285.75		0.645	479.7		2.995	1834.27
	2.07	1382.77		0.575	285.71		0.645	480.12		3	1831.23
	2.085	1392.94		0.58	285.96		0.645	480.4		3	1829.27
	2.105	1404.8		0.58	286.26		0.645	480.74		3.015	1834.3
	2.115	1414.52		0.58	286.73		0.645	480.89		3.025	1836.14
	2.125	1421.9		0.58	287.11		0.645	481.47		3.03	1839.67
	2.135	1423.56		0.58	287.52		0.65	482.07		3.04	1843.5
	2.14	1422.98		0.58	287.84		0.655	482.36		3.05	1847.87
	2.145	1422.8		0.58	287.91		0.655	482.72		3.065	1853.82
	2.155	1424.72		0.58	287.96		0.655	482.98		3.08	1862.8
	2.165	1430.22		0.58	287.94		0.655	483.35		3.1	1870.2
	2.18	1438.22		0.58	288.04		0.655	483.79		3.11	1871.91
	2.19	1446.12		0.58	288.44		0.655	484.21		3.125	1882.75
	2.2	1452.24		0.58	288.96		0.655	484.52		3.145	1894.48
	2.21	1456.68		0.58	289.2		0.655	484.76		3.16	1899.32
	2.215	1455.16		0.58	289.39		0.655	484.9		3.165	1896.33
	2.22	1456.05		0.585	289.77		0.655	485.2		3.18	1900.06
	2.23	1465.2		0.585	290.02		0.655	485.52		3.195	1906.28
	2.245	1476.47		0.585	290.14		0.655	485.66		3.205	1910.78
	2.26	1484.83		0.585	290.41		0.655	486.1		3.225	1917.51
	2.265	1489		0.585	290.59		0.655	486.47		3.245	1927.45
	2.28	1493.62		0.585	290.93		0.655	487.12		3.26	1939.4
	2.29	1500.26		0.585	291.31		0.655	487.6		3.29	1948.99
	2.31	1507.83		0.585	291.58		0.655	488.19		3.305	1950.41
	2.32	1514.6		0.585	291.75		0.655	488.56		3.32	1950.56
	2.33	1520.2		0.585	292.09		0.665	488.85		3.34	1960.35
	2.34	1524.34		0.585	292.39		0.665	489.23		3.365	1973.05
	2.34	1522.94		0.585	292.66		0.665	489.52		3.385	1975.97
	2.34	1520.98		0.585	292.83		0.665	489.83		3.4	1978.6
	2.35	1520.17		0.585	293.07		0.665	489.97		3.415	1985.37
	2.37	1533.27		0.585	293.13		0.665	490.67		3.445	1998.28
	2.385	1547.84		0.585	293.54		0.665	491.31		3.475	2011.57
	2.4	1556.87		0.585	293.57		0.665	491.85		3.505	2021.85
	2.41	1563.13		0.585	294.06		0.665	492.38		3.535	2029.33
	2.42	1568.85		0.585	294.31		0.665	493.01		3.56	2034.02
	2.435	1576.09		0.59	294.47		0.675	493.35		3.58	2035.68
	2.455	1582.89		0.59	294.57		0.68	493.73		3.6	2035.21
	2.465	1587.9		0.595	294.65		0.68	494		3.61	2031.67
	2.475	1590.34		0.595	295.02		0.68	494.3		3.63	2028.65
	2.48	1592.56		0.595	295.24		0.68	494.47		3.65	2036.07
	2.485	1595.13		0.595	295.25		0.68	495.01		3.67	2038.05
	2.495	1597.61		0.595	295.23		0.68	495.45		3.685	2033.27
	2.505	1599.8		0.595	295.16		0.68	495.89		3.695	2028.84
	2.515	1606.23		0.595	295.15		0.68	496		3.72	2047.53
	2.525	1615.4		0.595	295.38		0.68	496.16		3.745	2052.96
	2.54	1623.13		0.595	295.64		0.68	496.39		3.75	2046.76
	2.555	1629.86		0.595	296.25		0.68	496.58		3.76	2042.84
	2.57	1634.52		0.595	296.79		0.68	496.83		3.775	2050.33
	2.57	1633.38		0.595	297.26		0.68	496.88		3.795	2052.4
	2.58	1636.25		0.595	297.35		0.68	497.58		3.8	2049.29
	2.595	1645.08		0.595	297.7		0.68	498.24		3.82	2051.84
	2.605	1652.44		0.595	298.15		0.68	498.67		3.84	2058.32
	2.615	1658.02		0.595	298.49		0.68	499.19		3.86	2063.88
	2.63	1662.14		0.595	298.59		0.68	499.85		3.875	2064.19
	2.635	1663.65		0.595	298.75		0.68	500.35		3.89	2065.3
	2.64	1665.9		0.595	299.03		0.68	500.67		3.91	2068.41
	2.66	1675.29		0.595	299.05		0.68	500.92		3.925	2071.05
	2.685	1692.68		0.6	299.16		0.68	501.21		3.945	2072.75
	2.705	1705.67		0.6	299.33		0.68	501.48		3.96	2071.32
	2.72	1712.58		0.6	299.63		0.68	501.65		3.98	2070.31
	2.735	1718.31		0.6	299.72		0.68	501.67		4	2075.12
	2.75	1721.83		0.6	299.78		0.68	502.07		4.025	2083.32
	2.76	1718.79		0.6	299.79		0.68	502.46		4.065	2089.47
	2.77	1722.96		0.6	299.89		0.68	502.54		4.1	2092.81
	2.78	1729.85		0.6	300.19		0.685	502.63		4.155	2091.01
	2.795	1736		0.605	300.69		0.69	502.72		8.055	1560.11
	2.805	1738.22		0.6	301.08		0.69	502.88
	2.815	1738.79		0.605	301.27		0.69	503.21
	2.82	1741.06		0.6	301.42		0.69	503.38
	2.83	1744.97		0.605	301.38		0.69	503.46
	2.84	1748.96		0.605	301.33		0.69	503.48
	2.855	1751.58		0.6	301.45		0.69	504.02
	2.865	1755.41		0.6	301.37		0.69	504.97
	2.875	1762.71		0.605	301.62		0.69	505.27
	2.895	1772.38		0.605	301.99		0.69	505.71
	2.91	1781.58		0.605	302.2		0.69	506.05
	2.925	1787.66		0.605	302.44		0.695	506.41
	2.94	1791.8		0.605	302.9		0.7	506.72
	2.95	1796.39		0.605	303.24		0.7	506.84
	2.97	1803.41		0.605	303.37		0.7	507.08
	2.985	1809.07		0.605	303.65		0.7	507.21
	2.995	1812.64		0.605	303.81		0.7	507.3
	3.005	1811.6		0.605	303.85		0.7	507.47
	3.01	1812.66		0.605	303.9		0.7	507.62
	3.03	1823.89		0.605	303.9		0.7	507.63
	3.05	1836.42		0.605	303.96		0.7	507.72
	3.08	1848.31		0.605	303.94		0.7	507.85
	3.095	1853.22		0.605	304.07		0.7	508.1
	3.105	1854.01		0.605	304.58		0.7	508.29
	3.115	1856.5		0.605	305.02		0.7	508.63
	3.135	1862.06		0.605	305.21		0.7	509.32
	3.155	1874.79		0.605	305.34		0.7	509.59
	3.185	1892.54		0.605	305.23		0.7	509.77
	3.215	1905.87		0.605	305.44		0.7	510.18
	3.23	1902.95		0.605	305.62		0.7	510.46
	3.24	1896.9		0.605	305.94		0.7	510.66
	3.25	1892.72		0.605	306.22		0.7	511.01
	3.265	1901.43		0.605	306.76		0.7	511.64
	3.29	1910.4		0.61	306.96		0.7	511.89
	3.305	1912.09		0.61	307.26		0.705	512.36
	3.32	1912.02		0.61	307.77		0.715	512.88
	3.34	1915.21		0.61	308.3		0.715	513.54
	3.365	1928.36		0.615	308.51		0.715	514.26
	3.395	1943.04		0.615	308.29		0.715	514.6
	3.45	1951.36		0.615	308.47		0.715	514.8
	3.495	1948.45		0.615	308.69		0.715	515.12
	3.545	1944.99		0.615	308.98		0.715	515.41
	5.055	1673.68		0.615	309.27		0.715	516.04
				0.615	309.85		0.715	516.52
				0.615	310.28		0.715	516.73
				0.615	310.5		0.715	517.07
				0.615	310.49		0.715	517.37
				0.615	310.45		0.71	517.58
				0.615	310.67		0.71	517.77
				0.615	310.5		0.715	518.31
				0.615	310.37		0.715	518.85
				0.615	310.32		0.71	519.28
				0.615	310.42		0.715	519.47
				0.615	310.36		0.715	519.68
				0.615	310.25		0.715	519.92
				0.615	310.44		0.71	519.95
				0.615	310.58		0.71	520.08
				0.615	310.46		0.71	520.39
				0.615	310.64		0.71	520.73
				0.615	310.54		0.72	521.07
				0.615	310.61		0.725	521.17
				0.615	310.63		0.725	521.53
				0.62	310.54		0.73	521.62
				0.62	310.68		0.73	521.82
				0.62	310.82		0.73	521.82
				0.62	310.89		0.73	521.97
				0.62	311.31		0.73	521.86
				0.62	311.84		0.73	521.93
				0.62	311.99		0.73	521.93
				0.62	312		0.73	521.88
				0.62	312.08		0.73	522.06
				0.62	312.22		0.73	522.21
				0.62	312.69		0.73	522.84
				0.62	313.23		0.73	523.5
				0.63	313.63		0.73	523.68
				0.63	313.86		0.73	523.94
				0.63	314.1		0.73	524.1
				0.63	314.33		0.73	524.4
				0.63	314.28		0.73	524.61
				0.63	314.73		0.73	524.8
				0.63	315.6		0.73	525.07
				0.63	315.81		0.735	525.34
				0.63	316.56		0.745	525.48
				0.63	317.14		0.745	525.81
				0.635	317.5		0.745	525.95
				0.635	317.88		0.745	525.95
				0.635	318.35		0.745	525.97
				0.635	318.75		0.745	526.12
				0.635	318.97		0.745	526.22
				0.635	319.28		0.745	526.38
				0.635	319.68		0.745	526.57
				0.635	320.19		0.745	526.68
				0.635	320.91		0.745	526.84
				0.635	321.35		0.745	527.17
				0.64	321.87		0.745	527.21
				0.64	322.22		0.745	527.67
				0.645	322.69		0.745	528.08
				0.645	323.01		0.745	528.39
				0.645	323.27		0.745	528.72
				0.645	323.51		0.745	529.05
				0.645	323.75		0.745	529.13
				0.645	324		0.745	529.27
				0.645	324.46		0.745	529.39
				0.645	324.83		0.745	529.49
				0.645	325.15		0.745	529.91
				0.645	325.3		0.745	530.03
				0.645	325.57		0.745	530.09
				0.645	325.74		0.745	530.32
				0.645	325.75		0.745	530.61
				0.645	326.29		0.745	531.04
				0.645	326.87		0.745	531.39
				0.645	327.19		0.745	531.77
				0.65	327.85		0.745	531.99
				0.65	328.59		0.745	532.16
				0.645	329.19		0.745	532.68
				0.65	329.7		0.745	533.12
				0.645	330.56		0.745	533.36
				0.65	331.24		0.745	533.62
				0.655	331.84		0.745	534.03
				0.65	332.27		0.745	534.86
				0.655	332.56		0.745	535.27
				0.655	332.85		0.745	535.47
				0.655	333.06		0.745	535.88
				0.655	333.55		0.745	536.03
				0.655	334		0.755	536.51
				0.655	334.35		0.755	536.78
				0.655	335.21		0.755	537.44
				0.655	335.88		0.765	537.87
				0.655	335.98		0.765	538.09
				0.655	336.24		0.765	538.41
				0.66	336.49		0.765	538.78
				0.655	336.79		0.765	539.24
				0.655	337.19		0.765	539.68
				0.655	338.21		0.765	539.98
				0.66	338.92		0.765	540.43
				0.665	339.75		0.765	541.56
				0.665	340.35		0.765	542.34
				0.665	340.53		0.765	542.91
				0.665	340.5		0.765	543.38
				0.665	340.57		0.765	543.85
				0.665	340.85		0.765	544.28
				0.67	341.24		0.765	544.46
				0.665	341.74		0.765	544.52
				0.67	342.54		0.765	544.74
				0.675	343.16		0.765	544.79
				0.675	343.39		0.765	545.09
				0.675	343.55		0.765	545.24
				0.675	343.51		0.765	545.4
				0.675	343.83		0.765	545.64
				0.675	343.95		0.765	546.1
				0.675	344.03		0.765	546.22
				0.68	344.28		0.765	546.56
				0.68	344.47		0.765	546.75
				0.68	344.8		0.765	547
				0.675	344.81		0.765	547.28
				0.675	344.92		0.765	547.52
				0.675	345.07		0.765	547.63
				0.68	345.1		0.765	547.64
				0.68	345.17		0.765	548.02
				0.68	345.37		0.765	548.63
				0.68	345.44		0.765	549.03
				0.68	345.43		0.765	550.14
				0.68	345.43		0.79	553.95
				0.68	345.69		0.795	557.16
				0.68	345.92		0.8	557.39
				0.68	346.36		0.8	557.31
				0.68	346.57		0.8	557.22
				0.685	346.99		0.8	557.05
				0.685	347.33		0.8	557.09
				0.685	347.71		0.795	556.93
				0.685	348.1		0.8	556.88
				0.685	348.82		0.8	556.87
				0.69	349.4		0.8	556.76
				0.69	349.66		0.8	556.62
				0.69	349.99		0.8	556.69
				0.69	350.47		0.8	557.21
				0.69	351.39		0.8	557.82
				0.69	352.75		0.8	558.19
				0.69	353.22		0.8	558.51
				0.69	353.94		0.8	558.89
				0.69	354.81		0.8	559.45
				0.69	355.77		0.8	559.91
				0.695	357.21		0.8	560.29
				0.7	358.4		0.8	562.23
				0.7	359.17		0.8	563.95
				0.7	359.77		0.8	563.94
				0.7	361.08		0.8	563.98
				0.705	363.09		0.8	564.25
				0.705	364.67		0.8	564.5
				0.71	366.09		0.8	565.15
				0.71	367.37		0.8	566.23
				0.71	368.28		0.8	567.6
				0.715	368.98		0.805	569.2
				0.715	369.74		0.815	570.21
				0.715	370.65		0.815	570.96
				0.715	371.45		0.815	571.9
				0.715	372.07		0.815	572.47
				0.715	372.7		0.815	572.9
				0.72	373.34		0.815	573.65
				0.725	375.54		0.815	574.22
				0.735	377.77		0.815	574.77
				0.735	379.32		0.815	575.55
				0.735	380.79		0.815	576.21
				0.74	381.99		0.815	577.11
				0.74	382.55		0.815	578.75
				0.74	383.06		0.825	580
				0.74	383.52		0.83	580.86
				0.74	383.95		0.835	581.65
				0.74	384.4		0.835	582.19
				0.74	384.7		0.835	583.16
				0.74	384.98		0.835	583.41
				0.74	385.11		0.835	583.52
				0.74	385.43		0.835	583.45
				0.74	385.53		0.835	583.7
				0.74	385.54		0.835	584.47
				0.74	385.6		0.835	585.13
				0.74	385.87		0.835	585.96
				0.745	385.98		0.835	587.42
				0.75	386.16		0.835	588.86
				0.75	386.41		0.835	590.29
				0.75	386.45		0.84	591.56
				0.75	386.54		0.85	593.33
				0.75	386.6		0.855	594.62
				0.75	386.57		0.855	595.78
				0.75	386.65		0.855	596.96
				0.75	386.66		0.85	597.67
				0.75	386.77		0.85	598.18
				0.75	386.99		0.85	598.49
				0.75	387.08		0.85	598.86
				0.75	387.3		0.85	599.05
				0.75	387.85		0.85	599.46
				0.75	388.78		0.845	599.54
				0.755	390.04		0.85	599.78
				0.755	390.75		0.85	600.34
				0.755	391.1		0.855	600.98
				0.76	391.34		0.855	601.39
				0.76	391.78		0.855	601.81
				0.76	392.17		0.85	602.04
				0.76	392.84		0.855	602.11
				0.76	393.76		0.855	602.19
				0.76	394.48		0.855	602.4
				0.76	395.47		0.85	602.69
				0.77	395.84		0.85	603.03
				0.77	396.41		0.85	603.39
				0.77	396.77		0.85	603.63
				0.77	397.32		0.85	603.83
				0.77	397.78		0.86	604.15
				0.77	398.58		0.865	604.37
				0.77	399.31		0.865	604.75
				0.775	400.12		0.87	605.27
				0.775	400.43		0.88	606.35
				0.78	400.81		0.875	606.76
				0.775	401.14		0.875	607.26
				0.78	401.72		0.875	608.31
				0.78	402.04		0.88	609.6
				0.78	402.31		0.88	611.04
				0.78	402.89		0.88	611.78
				0.78	403.28		0.88	612.51
				0.78	403.8		0.88	613.22
				0.79	405.05		0.88	613.78
				0.79	407.61		0.88	613.99
				0.79	409.88		0.875	614.25
				0.79	411.44		0.88	614.98
				0.79	412.9		0.88	615.28
				0.79	414.08		0.875	615.35
				0.79	414.68		0.875	615.7
				0.795	415.36		0.875	615.91
				0.8	416.11		0.88	616.26
				0.8	416.74		0.88	616.55
				0.8	417.44		0.875	617.14
				0.8	418.13		0.875	617.49
				0.8	418.55		0.88	617.82
				0.8	418.79		0.875	618.19
				0.8	418.86		0.88	618.56
				0.805	419.07		0.875	618.58
				0.8	419.45		0.885	618.75
				0.805	419.53		0.885	618.84
				0.81	419.69		0.885	618.97
				0.805	419.9		0.885	619.06
				0.805	420.27		0.885	619.04
				0.805	420.53		0.885	619.07
				0.805	420.79		0.885	619.13
				0.805	421.08		0.885	619.24
				0.81	421.15		0.885	619.18
				0.81	421.35		0.885	619.08
				0.81	421.56		0.885	618.95
				0.81	421.65		0.885	618.99
				0.815	422.06		0.885	619.1
				0.815	422.24		0.885	619.22
				0.815	422.56		0.885	619.48
				0.815	423.2		0.885	619.77
				0.815	423.56		0.885	619.53
				0.815	424.03		0.885	619.55
				0.815	424.58		0.885	620.02
				0.82	426.01		0.885	620.27
				0.815	426.8		0.885	620.51
				0.815	427.24		0.885	620.6
				0.815	427.8		0.885	620.65
				0.82	428.5		0.885	620.75
				0.825	429.03		0.885	620.69
				0.825	429.39		0.89	620.83
				0.825	429.61		0.89	620.84
				0.825	429.78		0.885	621.04
				0.825	430.17		0.885	621
				0.825	430.31		0.885	621.19
				0.825	430.49		0.89	621.63
				0.825	430.69		0.9	622.43
				0.825	430.82		0.9	623.22
				0.825	430.9		0.9	624.14
				0.825	431.18		0.9	624.86
				0.825	431.23		0.9	625.56
				0.825	431.55		0.9	626.77
				0.825	431.86		0.91	627.83
				0.825	432.45		0.91	628.77
				0.83	433.38		0.91	629.55
				0.835	433.92		0.91	630.15
				0.835	434.51		0.91	630.64
				0.835	435.02		0.91	630.9
				0.835	435.51		0.915	631.32
				0.84	435.94		0.91	631.69
				0.84	436.4		0.91	631.87
				0.84	437.52		0.91	631.98
				0.84	438.48		0.91	632.29
				0.84	439.17		0.91	633.17
				0.84	439.92		0.91	634.33
				0.84	440.31		0.91	635.12
				0.845	440.77		0.91	635.59
				0.845	441.12		0.92	636.33
				0.845	441.71		0.925	636.82
				0.845	442.19		0.925	637.41
				0.845	442.59		0.925	638.09
				0.845	442.76		0.925	638.72
				0.845	443.06		0.925	639.69
				0.85	443.27		0.93	640.81
				0.85	443.55		0.935	642.12
				0.85	444.52		0.935	643.36
				0.85	445.62		0.935	645.54
				0.855	446.9		0.935	647.45
				0.855	448		0.935	648.96
				0.855	448.75		0.94	650.22
				0.86	449.32		0.945	651.33
				0.865	449.67		0.94	652.71
				0.865	450.06		0.945	653.53
				0.865	450.43		0.95	654.23
				0.865	451		0.95	655.06
				0.87	451.4		0.95	655.73
				0.865	451.84		0.945	656.48
				0.865	452.12		0.945	657.2
				0.865	452.38		0.945	657.47
				0.865	452.42		0.945	657.75
				0.87	452.68		0.945	658.39
				0.87	452.71		0.945	659.13
				0.87	452.8		0.95	659.77
				0.87	452.8		0.955	660.36
				0.87	452.93		0.955	661.66
				0.87	453.03		0.96	662.94
				0.87	453.07		0.965	664.38
				0.87	453.25		0.965	665.32
				0.875	453.38		0.965	666.32
				0.875	453.71		0.965	667.01
				0.875	454.06		0.965	667.54
				0.875	454.45		0.965	668.2
				0.87	454.85		0.965	669.21
				0.87	455.12		0.965	670.08
				0.875	455.84		0.97	671.19
				0.88	456.42		0.975	671.95
				0.88	456.92		0.98	672.54
				0.88	457.65		0.98	673.18
				0.88	458.61		0.985	673.78
				0.885	459.57		0.985	674.68
				0.885	460.8		0.98	675.88
				0.885	461.94		0.98	676.19
				0.885	462.94		0.98	676.61
				0.885	464.01		0.98	677.18
				0.89	465.14		0.98	677.41
				0.89	465.85		0.98	677.7
				0.895	466.67		0.985	678.13
				0.895	467.68		0.985	678.51
				0.895	469.2		0.985	678.74
				0.9	470.91		0.98	679.09
				0.9	472.33		0.98	679.82
				0.9	473.41		0.98	680.23
				0.905	475.04		0.985	680.59
				0.91	476.22		0.985	680.85
				0.91	477.43		0.98	681.14
				0.91	478.96		0.98	681.97
				0.91	480.27		0.985	682.57
				0.91	481.58		0.98	682.84
				0.92	482.79		0.98	683.07
				0.92	484.5		1	683.26
				0.92	486.05		1.005	683.5
				0.925	487.39		1.005	683.67
				0.93	489.09		1.005	683.79
				0.93	490.38		1.005	684.07
				0.935	491.54		1.005	684.63
				0.935	492.77		1.005	684.89
				0.935	494.08		1.005	685.14
				0.94	495.04		1.005	685.48
				0.94	495.99		1.005	685.73
				0.94	496.88		1.005	685.91
				0.945	498.14		1.005	686.14
				0.945	499.94		1.005	686.33
				0.95	501.43		1.005	686.57
				0.955	503.19		1.005	686.78
				0.955	504.44		1.005	687.15
				0.955	505.56		1.005	687.34
				0.955	506.99		1.005	687.44
				0.96	507.96		1.005	687.65
				0.965	508.95		1.005	687.8
				0.965	509.83		1.005	687.96
				0.965	510.44		1.005	688.18
				0.97	511.48		1.005	688.62
				0.97	512.36		1.005	689.05
				0.97	512.83		1.005	689.45
				0.97	513.42		1.005	689.77
				0.975	514.49		1.005	690.03
				0.975	517.52		1.005	690.34
				0.985	520.58		1.005	690.71
				0.985	522.88		1.005	690.93
				0.985	525		1.005	691.38
				0.985	527.05		1.005	691.83
				0.995	528.45		1.015	692.26
				0.995	529.9		1.015	692.56
				0.995	530.87		1.015	692.74
				0.995	531.65		1.015	692.98
				1	532.28		1.015	693.34
				1	532.61		1.015	693.52
				1	532.94		1.015	693.55
				1	533.25		1.015	694.29
				1	533.36		1.01	694.95
				1.005	533.54		1.01	695.38
				1.005	533.67		1.02	696.03
				1.005	533.88		1.025	696.43
				1.005	533.87		1.025	696.78
				1.005	534.05		1.025	697.09
				1	534.33		1.025	697.57
				1	534.4		1.025	698.13
				1	534.6		1.03	698.54
				1.005	534.85		1.025	698.82
				1.005	535.04		1.025	699.05
				1.01	534.88		1.025	699.29
				1.01	534.88		1.03	699.57
				1.01	534.82		1.03	700.19
				1.01	534.63		1.03	700.96
				1.01	534.75		1.03	701.62
				1.01	534.51		1.025	701.94
				1.01	534.49		1.03	702.39
				1.01	534.61		1.03	703.24
				1.01	534.61		1.04	704.64
				1.01	534.59		1.04	705.82
				1.01	534.92		1.04	706.95
				1.01	534.94		1.05	708.01
				1.01	535		1.05	708.81
				1.01	535.01		1.05	710.09
				1.01	535.03		1.05	711.26
				1.01	535.12		1.045	712.59
				1.01	535.37		1.045	713.37
				1.01	535.45		1.045	714.11
				1.01	535.52		1.045	714.7
				1.01	535.71		1.055	715.05
				1.01	535.85		1.055	715.36
				1.01	536.12		1.055	715.61
				1.01	536.81		1.05	715.64
				1.015	537.29		1.055	715.71
				1.02	537.66		1.055	715.62
				1.02	538.15		1.05	715.56
				1.02	539.17		1.05	715.67
				1.02	540.15		1.05	716.12
				1.02	541.08		1.055	716.84
				1.02	541.77		1.05	717.51
				1.025	542.36		1.05	718.44
				1.025	543.34		1.055	719.31
				1.025	544.58		1.055	719.94
				1.035	548.47		1.055	720.44
				1.035	552.02		1.055	720.66
				1.05	555.34		1.055	720.76
				1.05	558.16		1.065	721.15
				1.05	559.79		1.065	722.35
				1.05	561.09		1.065	723.24
				1.055	562.58		1.065	723.47
				1.055	563.43		1.065	724.36
				1.055	564.18		1.08	725.73
				1.06	564.9		1.08	726.89
				1.06	565.33		1.08	727.9
				1.06	565.57		1.08	728.42
				1.06	565.89		1.08	729.23
				1.06	566.13		1.08	730.33
				1.06	566.3		1.085	731.29
				1.06	566.72		1.085	732.14
				1.06	567.19		1.085	732.57
				1.06	567.26		1.085	733.4
				1.065	567.36		1.085	735.2
				1.07	567.53		1.095	737.1
				1.07	567.67		1.1	738.7
				1.07	567.78		1.1	740.23
				1.07	567.77		1.1	741.54
				1.065	567.86		1.1	742.56
				1.07	568		1.1	743.99
				1.07	568.02		1.1	745.03
				1.07	568.02		1.1	746.06
				1.07	568.22		1.1	746.53
				1.07	568.18		1.1	747.01
				1.07	568.36		1.1	747.87
				1.07	568.41		1.1	748.75
				1.065	568.5		1.11	749.57
				1.07	568.65		1.12	750.34
				1.07	568.86		1.125	750.76
				1.07	568.9		1.125	751.14
				1.07	569.04		1.125	751.84
				1.07	569.2		1.125	753.05
				1.07	569.33		1.125	754.74
				1.075	569.47		1.12	756.62
				1.075	569.64		1.12	758.53
				1.075	569.82		1.13	760.06
				1.075	569.95		1.13	761.06
				1.075	570.03		1.135	762.37
				1.075	570.13		1.135	763.63
				1.08	570.29		1.135	764.79
				1.08	570.48		1.135	765.95
				1.08	570.79		1.135	766.86
				1.075	571.18		1.135	767.63
				1.075	571.29		1.14	768.39
				1.08	571.66		1.145	769.06
				1.08	571.86		1.15	769.76
				1.08	572.23		1.155	770.63
				1.085	572.74		1.155	771.8
				1.08	573.68		1.155	773.23
				1.085	574.29		1.155	774.64
				1.08	574.69		1.155	776.19
				1.08	574.98		1.155	777.41
				1.085	575.62		1.155	778.45
				1.085	576.1		1.16	779.83
				1.085	576.62		1.17	781.64
				1.09	577.06		1.17	783.01
				1.09	577.56		1.17	784.16
				1.085	578.11		1.17	785.29
				1.09	578.53		1.17	786.07
				1.09	579		1.175	786.69
				1.09	579.48		1.175	787.3
				1.09	580.04		1.175	787.78
				1.09	580.72		1.175	788.38
				1.09	581.18		1.185	789.38
				1.095	581.74		1.19	790.66
				1.1	582.05		1.19	792.78
				1.1	582.65		1.195	794.68
				1.1	583.09		1.2	796.2
				1.1	583.68		1.195	797.33
				1.1	584.25		1.2	798.41
				1.1	584.79		1.205	799.69
				1.1	585.23		1.21	800.92
				1.1	585.71		1.21	801.87
				1.1	585.98		1.21	802.87
				1.1	586.27		1.21	803.87
				1.1	586.52		1.21	804.66
				1.1	586.84		1.21	805.7
				1.1	587.37		1.21	806.26
				1.105	587.77		1.21	806.67
				1.11	588.12		1.21	807
				1.11	588.51		1.21	807.46
				1.11	588.83		1.21	808.22
				1.11	589.34		1.21	809.18
				1.11	589.74		1.215	810.39
				1.11	590.24		1.225	811.67
				1.11	590.74		1.225	813.17
				1.11	591.1		1.225	814.66
				1.11	591.68		1.225	815.63
				1.115	592.35		1.225	816.84
				1.12	592.92		1.225	818.29
				1.12	593.91		1.23	819.62
				1.115	595.06		1.235	820.47
				1.12	595.67		1.24	821.53
				1.12	596.23		1.24	822.91
				1.12	596.78		1.24	824.27
				1.12	597.23		1.24	825.42
				1.12	597.4		1.24	826.67
				1.12	597.8		1.245	827.65
				1.125	597.98		1.245	829.06
				1.125	598.37		1.245	830.08
				1.13	598.7		1.25	831
				1.13	599.33		1.25	831.81
				1.13	599.76		1.25	832.35
				1.13	600.03		1.25	832.84
				1.13	600.56		1.25	833.45
				1.13	601.05		1.25	834.8
				1.135	601.66		1.255	837.97
				1.135	602.17		1.27	841.78
				1.135	602.54		1.27	845.04
				1.135	602.93		1.275	848.04
				1.135	603.8		1.285	850.87
				1.135	604.42		1.29	852.66
				1.135	604.99		1.295	854.53
				1.135	605.46		1.295	856.6
				1.14	606		1.295	858.53
				1.14	606.62		1.3	860.12
				1.14	608		1.3	861.27
				1.14	609.48		1.305	862.18
				1.15	611.05		1.305	863.01
				1.15	612.16		1.305	863.9
				1.15	613.11		1.305	864.93
				1.15	613.78		1.305	865.99
				1.15	614.3		1.305	867.2
				1.15	614.68		1.315	868.43
				1.15	615.32		1.315	869.51
				1.15	615.76		1.32	870.43
				1.155	615.98		1.32	871.15
				1.155	616.18		1.32	872.16
				1.155	616.26		1.32	873.22
				1.155	616.42		1.315	874.41
				1.155	616.78		1.315	875.36
				1.155	616.84		1.325	876.12
				1.155	617.54		1.33	877.09
				1.155	617.76		1.33	878.05
				1.16	617.83		1.33	878.96
				1.16	618.02		1.33	879.7
				1.16	618.38		1.335	880.26
				1.16	618.48		1.335	881.05
				1.165	618.66		1.335	882.19
				1.165	618.91		1.34	883.89
				1.165	619.35		1.35	885.82
				1.165	619.63		1.35	887.9
				1.165	619.78		1.35	889.29
				1.165	619.96		1.355	890.7
				1.165	620.08		1.355	892.07
				1.165	620.47		1.355	893.39
				1.165	620.65		1.355	894.34
				1.165	620.97		1.365	895.32
				1.165	621.66		1.365	896.21
				1.165	622.29		1.365	896.86
				1.165	622.65		1.365	897.69
				1.17	623.08		1.365	898.32
				1.17	623.32		1.365	898.96
				1.17	623.7		1.365	900.03
				1.17	624.17		1.37	901.16
				1.17	624.63		1.375	902.13
				1.17	625.03		1.38	903.32
				1.175	625.3		1.38	904.68
				1.175	625.68		1.38	906.09
				1.175	626.27		1.385	907.47
				1.18	626.99		1.385	908.66
				1.18	627.31		1.395	910.26
				1.18	627.75		1.4	911.83
				1.18	628.22		1.4	913.02
				1.18	628.76		1.4	914.78
				1.18	629.36		1.4	916.21
				1.185	630.35		1.41	917.48
				1.19	632.15		1.41	918.94
				1.19	633.2		1.41	920.11
				1.195	634.33		1.41	921.5
				1.195	635.2		1.415	923.06
				1.195	636.17		1.42	924.48
				1.195	636.68		1.42	925.63
				1.195	637.14		1.42	926.79
				1.195	637.52		1.42	928.13
				1.195	637.93		1.42	929.21
				1.2	638.28		1.43	930.49
				1.195	638.74		1.435	931.29
				1.195	639.23		1.435	932.63
				1.2	639.54		1.43	933.44
				1.2	639.7		1.44	934.27
				1.2	639.99		1.435	934.89
				1.205	640.69		1.435	935.46
				1.205	641.11		1.435	935.88
				1.205	641.43		1.44	936.36
				1.205	641.9		1.445	937.04
				1.205	642.42		1.45	937.42
				1.205	642.65		1.45	937.73
				1.205	642.9		1.445	938.39
				1.205	643.67		1.445	939.11
				1.21	645.61		1.45	939.97
				1.215	648.35		1.45	941.1
				1.215	650.24		1.445	941.99
				1.215	651.3		1.45	943.56
				1.215	652.34		1.455	945.4
				1.215	652.86		1.46	947.98
				1.215	653.5		1.465	950.14
				1.215	654.56		1.465	952.44
				1.215	655.02		1.475	954.41
				1.22	655.21		1.48	956.85
				1.225	655.45		1.48	958.98
				1.225	655.91		1.485	960.8
				1.225	656.38		1.485	962.42
				1.225	656.68		1.49	963.35
				1.225	656.95		1.495	964.38
				1.225	657.3		1.495	965.2
				1.225	657.43		1.5	966.16
				1.225	657.45		1.5	966.84
				1.225	657.6		1.5	967.34
				1.225	658.08		1.505	967.82
				1.235	658.96		1.505	968.29
				1.235	659.67		1.505	968.87
				1.24	660.06		1.505	969.48
				1.235	660.49		1.51	969.95
				1.245	660.84		1.515	970.84
				1.245	661.15		1.515	971.82
				1.245	661.34		1.515	972.69
				1.245	661.49		1.51	973.66
				1.245	661.79		1.515	975.1
				1.245	661.95		1.515	977.05
				1.245	661.98		1.525	979.34
				1.245	662.26		1.53	981.02
				1.245	662.3		1.53	982.2
				1.25	662.35		1.53	983.66
				1.245	662.41		1.535	984.89
				1.25	662.6		1.535	985.81
				1.25	662.82		1.54	986.59
				1.25	662.86		1.545	987.54
				1.25	663.06		1.545	988.3
				1.25	663.42		1.55	989.08
				1.25	663.53		1.55	989.61
				1.25	663.77		1.55	990.08
				1.25	664.14		1.55	990.41
				1.25	664.36		1.55	990.86
				1.25	664.49		1.55	991.08
				1.255	664.72		1.55	991.65
				1.255	664.97		1.55	992.16
				1.26	665.07		1.55	992.66
				1.26	665.29		1.555	993.18
				1.26	665.86		1.555	993.81
				1.26	666.21		1.555	994.77
				1.26	666.64		1.555	995.81
				1.26	666.92		1.565	997.63
				1.26	667.39		1.565	999.39
				1.26	667.84		1.57	1000.87
				1.26	668.37		1.575	1002.45
				1.26	668.74		1.58	1003.93
				1.26	669.16		1.575	1005.26
				1.26	669.59		1.58	1006.52
				1.26	670.23		1.585	1007.78
				1.26	670.65		1.585	1008.71
				1.26	671.4		1.59	1009.71
				1.265	671.85		1.59	1010.96
				1.265	672.79		1.595	1012.21
				1.27	673.44		1.595	1013.68
				1.27	673.89		1.595	1014.79
				1.27	674.38		1.595	1015.57
				1.27	675.09		1.595	1016.32
				1.27	675.76		1.6	1017.1
				1.27	676.22		1.605	1018.31
				1.27	677.11		1.605	1019.2
				1.27	677.91		1.605	1019.92
				1.27	678.3		1.605	1021
				1.27	678.58		1.61	1022.03
				1.27	679.14		1.605	1023.43
				1.28	679.58		1.615	1024.33
				1.28	680.54		1.615	1025.32
				1.28	682.01		1.62	1026.19
				1.28	683.63		1.62	1027.82
				1.28	685.25		1.62	1028.99
				1.285	686.49		1.625	1029.96
				1.29	687.67		1.625	1030.9
				1.29	688.57		1.625	1032.28
				1.29	689.05		1.625	1033.12
				1.29	689.61		1.63	1033.92
				1.29	690.17		1.64	1034.73
				1.295	690.87		1.64	1035.33
				1.295	691.39		1.64	1036.39
				1.3	691.72		1.64	1037.3
				1.3	692.12		1.64	1037.99
				1.295	692.47		1.64	1039
				1.3	692.98		1.64	1039.92
				1.3	693.58		1.64	1040.97
				1.3	694.06		1.65	1042.25
				1.3	694.7		1.65	1043.35
				1.305	695.65		1.65	1044.47
				1.305	696.36		1.655	1045.92
				1.305	696.85		1.655	1046.9
				1.305	697.43		1.655	1047.67
				1.31	698.16		1.655	1048.61
				1.31	698.94		1.655	1049.39
				1.31	700.09		1.655	1050.86
				1.31	701.07		1.66	1051.75
				1.31	702.02		1.665	1052.5
				1.31	703.1		1.67	1053.37
				1.31	703.69		1.67	1054.23
				1.315	704.36		1.67	1055.68
				1.32	705.26		1.67	1056.44
				1.32	705.77		1.67	1057.17
				1.32	706.01		1.675	1058.03
				1.32	706.43		1.675	1059.25
				1.32	706.63		1.69	1060.51
				1.32	706.81		1.69	1061.62
				1.32	707.02		1.69	1062.76
				1.32	707.37		1.695	1064.19
				1.325	707.44		1.695	1065.46
				1.325	707.61		1.695	1066.18
				1.325	707.75		1.695	1066.88
				1.325	707.89		1.7	1067.53
				1.325	708.18		1.705	1068.28
				1.325	708.27		1.705	1069.14
				1.325	708.33		1.705	1069.83
				1.325	708.54		1.705	1070.31
				1.325	708.62		1.705	1071.01
				1.335	708.97		1.705	1071.83
				1.34	709.8		1.705	1073.32
				1.34	710.4		1.71	1074.68
				1.34	711.06		1.715	1075.81
				1.34	711.92		1.72	1076.8
				1.34	712.78		1.72	1078.34
				1.34	713.62		1.725	1079.71
				1.34	714.68		1.725	1081.13
				1.35	715.23		1.725	1082.7
				1.35	716.08		1.73	1084.12
				1.35	716.75		1.74	1085.36
				1.35	717.53		1.74	1087.02
				1.35	718.53		1.74	1089.26
				1.35	719.71		1.74	1090.75
				1.355	721.07		1.745	1092.51
				1.355	722.35		1.745	1093.71
				1.36	723.46		1.75	1094.89
				1.36	724.43		1.75	1095.92
				1.36	725.22		1.755	1097.12
				1.36	725.89		1.755	1098.21
				1.36	726.74		1.755	1099.25
				1.36	727.65		1.755	1100.2
				1.36	728.52		1.755	1101.63
				1.365	729.39		1.765	1102.82
				1.37	729.96		1.77	1103.53
				1.37	730.31		1.77	1104.64
				1.37	730.72		1.77	1105.85
				1.37	731.14		1.77	1107.52
				1.37	731.95		1.775	1109.61
				1.37	732.5		1.78	1112.09
				1.37	733.17		1.785	1114.3
				1.37	733.78		1.785	1117.03
				1.375	734.46		1.795	1120.79
				1.38	735.14		1.8	1124.6
				1.38	735.91		1.805	1127.71
				1.38	736.8		1.805	1130.6
				1.38	737.47		1.805	1132.79
				1.38	737.93		1.815	1135.03
				1.38	738.56		1.82	1137.11
				1.385	738.92		1.825	1139.15
				1.385	739.23		1.825	1140.59
				1.39	739.48		1.825	1141.99
				1.385	739.89		1.83	1143.4
				1.39	739.93		1.835	1144.7
				1.39	740.22		1.835	1145.91
				1.39	740.29		1.835	1147.66
				1.39	740.36		1.835	1148.94
				1.39	740.64		1.845	1150.14
				1.39	740.81		1.845	1151.39
				1.39	740.86		1.85	1152.79
				1.39	740.88		1.845	1153.79
				1.39	741.03		1.85	1154.88
				1.39	741.16		1.855	1156.59
				1.39	741.41		1.865	1158.64
				1.39	741.48		1.865	1160.7
				1.39	741.61		1.87	1163.43
				1.39	741.97		1.88	1166.43
				1.4	742.34		1.89	1169.18
				1.4	743.04		1.885	1171.8
				1.4	743.56		1.895	1174.4
				1.4	744.08		1.895	1176.79
				1.4	744.68		1.895	1178.47
				1.4	745.51		1.905	1180.75
				1.4	746.27		1.905	1182.28
				1.4	747.24		1.91	1183.78
				1.4	747.88		1.91	1185.37
				1.405	748.51		1.915	1186.52
				1.4	749.01		1.92	1187.65
				1.41	749.75		1.925	1188.99
				1.41	750.69		1.925	1190
				1.41	751.81		1.925	1190.83
				1.41	752.95		1.93	1191.72
				1.41	753.73		1.935	1192.77
				1.41	755.01		1.935	1194.21
				1.41	756.11		1.935	1195.12
				1.42	757.11		1.935	1196.09
				1.42	758		1.94	1196.79
				1.42	758.79		1.945	1198.09
				1.42	759.52		1.95	1199.1
				1.42	760.16		1.95	1200.04
				1.425	760.95		1.95	1201.16
				1.425	761.69		1.95	1202.92
				1.425	761.95		1.96	1204.17
				1.425	762.42		1.965	1205.66
				1.425	763.19		1.965	1207.4
				1.435	764.31		1.97	1209.23
				1.435	765.52		1.975	1211.83
				1.44	766.46		1.98	1214.46
				1.44	767.18		1.98	1216.91
				1.445	768.04		1.985	1218.93
				1.445	768.72		1.99	1220.97
				1.445	769.51		1.995	1222.95
				1.445	770.14		1.995	1224.62
				1.445	770.65		1.995	1226.32
				1.445	771.22		2	1227.77
				1.445	771.66		2.01	1229.36
				1.445	772.02		2.01	1231.31
				1.45	772.26		2.01	1232.77
				1.455	772.63		2.01	1234.93
				1.455	773.13		2.02	1236.53
				1.455	773.6		2.02	1238.45
				1.455	774.18		2.02	1241.74
				1.455	774.71		2.03	1245.42
				1.455	775.73		2.04	1249.33
				1.455	776.67		2.04	1252.92
				1.455	777.82		2.045	1255.93
				1.455	779.36		2.055	1259.2
				1.465	780.52		2.06	1261.13
				1.465	781.65		2.06	1262.93
				1.465	782.69		2.065	1264.14
				1.465	783.63		2.075	1264.83
				1.465	784.6		2.075	1265.48
				1.47	785.35		2.08	1267.14
				1.47	785.87		2.08	1269.11
				1.47	786.37		2.09	1271.39
				1.475	786.94		2.09	1273.42
				1.475	787.71		2.095	1274.66
				1.475	788.32		2.095	1275.96
				1.475	788.84		2.1	1277.66
				1.475	789.41		2.1	1278.82
				1.48	789.74		2.105	1279.83
				1.48	790.15		2.105	1281.95
				1.485	790.56		2.12	1285.86
				1.485	791.29		2.12	1290.04
				1.485	791.9		2.125	1293.01
				1.485	792.6		2.13	1296.14
				1.49	793.42		2.135	1298.16
				1.49	794.44		2.14	1299.8
				1.495	795.47		2.145	1299.44
				1.495	796.52		2.145	1298.4
				1.495	797.37		2.14	1298.38
				1.495	798.25		2.145	1301.41
				1.495	798.77		2.15	1304.99
				1.495	799.16		2.16	1306.93
				1.495	799.47		2.16	1308.22
				1.495	800.07		2.16	1308.96
				1.495	800.47		2.165	1308.54
				1.495	800.95		2.165	1308.11
				1.5	801.31		2.165	1308.41
				1.5	801.75		2.17	1310.92
				1.505	801.94		2.18	1315.71
				1.505	802		2.19	1320.05
				1.505	802.13		2.195	1324.02
				1.505	802.27		2.195	1326.28
				1.505	802.54		2.2	1328.74
				1.505	802.91		2.205	1332.99
				1.505	803.12		2.215	1335.97
				1.505	803.48		2.215	1337.05
				1.505	803.97		2.215	1337.18
				1.505	804.59		2.22	1338.06
				1.505	805.42		2.225	1339.65
				1.51	806.11		2.23	1343.46
				1.51	806.63		2.235	1347.17
				1.51	807.07		2.245	1350.03
				1.51	807.6		2.245	1351.9
				1.51	808		2.245	1352.37
				1.515	808.19		2.25	1352.73
				1.52	808.26		2.255	1351.98
				1.52	808.61		2.255	1351.33
				1.52	808.91		2.255	1352.17
				1.52	808.96		2.26	1353.53
				1.52	809.24		2.26	1354.71
				1.52	809.5		2.275	1355.8
				1.52	809.86		2.28	1356.55
				1.52	810.24		2.285	1356.94
				1.52	810.5		2.285	1358.29
				1.525	811.2		2.285	1359.63
				1.53	812.06		2.29	1360.79
				1.53	812.68		2.295	1362.81
				1.53	813.33		2.295	1365.85
				1.53	814.08		2.3	1368.6
				1.53	814.92		2.305	1370.48
				1.535	815.63		2.305	1372.25
				1.535	816.19		2.315	1374.11
				1.53	816.83		2.32	1375.58
				1.535	817.18		2.32	1377.35
				1.54	817.52		2.325	1379.1
				1.54	817.97		2.325	1380.09
				1.54	818.42		2.33	1380.57
				1.54	819.18		2.33	1380.04
				1.545	820.14		2.33	1379.59
				1.545	821.08		2.33	1379.84
				1.545	821.9		2.33	1381.5
				1.545	822.71		2.335	1384.85
				1.545	823.56		2.345	1388.15
				1.55	824.26		2.35	1390.85
				1.55	825.03		2.36	1393.52
				1.555	825.76		2.365	1395.49
				1.555	826.28		2.37	1397.48
				1.555	826.62		2.375	1398.6
				1.555	827.2		2.375	1398.09
				1.555	827.73		2.375	1397.48
				1.555	828.36		2.375	1396.5
				1.555	828.91		2.375	1395.59
				1.555	829.38		2.375	1394.88
				1.56	829.84		2.375	1395.37
				1.56	830.46		2.38	1398.1
				1.56	830.89		2.39	1400.79
				1.56	831.33		2.395	1404.38
				1.56	831.9		2.4	1408.07
				1.565	832.41		2.4	1410.63
				1.565	833.12		2.405	1412.55
				1.57	833.67		2.41	1414.8
				1.57	834.37		2.415	1415.98
				1.57	835.11		2.415	1416.56
				1.57	835.75		2.415	1417.39
				1.57	836.35		2.425	1420.58
				1.57	837.01		2.435	1425.68
				1.57	837.71		2.445	1431.16
				1.57	838.38		2.45	1437.46
				1.575	838.94		2.46	1442.64
				1.58	839.8		2.465	1445.79
				1.58	840.33		2.465	1445.21
				1.58	840.85		2.465	1444.68
				1.58	841.34		2.465	1444.3
				1.58	842.3		2.465	1445.22
				1.59	843.4		2.48	1447.5
				1.59	844.49		2.485	1451.48
				1.59	845.47		2.495	1454.74
				1.59	846.46		2.495	1457.78
				1.59	847.47		2.495	1458.71
				1.59	848.34		2.505	1459.55
				1.595	849.27		2.505	1460.6
				1.595	849.97		2.51	1463.73
				1.6	850.56		2.515	1468.07
				1.6	851.39		2.53	1472.63
				1.6	851.79		2.535	1476.21
				1.6	852.45		2.54	1477.22
				1.6	852.88		2.54	1478.61
				1.6	853.19		2.545	1479.92
				1.6	853.63		2.545	1480.79
				1.6	853.99		2.55	1481.29
				1.6	854.2		2.555	1484.16
				1.605	854.62		2.575	1492.25
				1.605	855.31		2.585	1499.13
				1.61	856.32		2.59	1504.18
				1.61	857.27		2.6	1508.5
				1.615	858.18		2.605	1510.95
				1.615	858.88		2.605	1508.79
				1.615	859.71		2.605	1509.03
				1.62	861.07		2.615	1513.07
				1.62	862.22		2.625	1517.07
				1.625	863.07		2.63	1517.4
				1.63	863.9		2.63	1515.62
				1.63	864.44		2.63	1515.3
				1.63	865.15		2.635	1517.55
				1.63	865.77		2.64	1519.65
				1.63	866.29		2.65	1521.86
				1.63	866.78		2.655	1524.44
				1.63	867.27		2.665	1526.92
				1.63	867.77		2.67	1528.85
				1.63	868.43		2.675	1530.51
				1.63	868.79		2.675	1530.42
				1.63	869.17		2.68	1530.22
				1.635	869.54		2.685	1531.21
				1.635	869.82		2.69	1533.92
				1.635	870.2		2.7	1537.5
				1.635	870.35		2.7	1540.63
				1.64	870.44		2.705	1542.85
				1.64	870.69		2.71	1544.71
				1.64	870.97		2.715	1544.92
				1.64	871.26		2.715	1544.51
				1.64	871.24		2.715	1543.75
				1.64	871.44		2.715	1542.93
				1.645	871.8		2.72	1542.18
				1.645	872.37		2.725	1543.4
				1.645	872.85		2.73	1545.57
				1.65	873.94		2.74	1548.52
				1.65	875.16		2.74	1551.67
				1.655	876.3		2.75	1554.66
				1.655	877.07		2.75	1556.63
				1.655	877.61		2.76	1557.4
				1.655	878.36		2.76	1557.78
				1.655	879.34		2.765	1557.73
				1.655	879.9		2.76	1557.51
				1.66	880.41		2.765	1557.44
				1.66	881.21		2.775	1558.15
				1.66	881.62		2.775	1559.99
				1.66	881.75		2.785	1563.58
				1.66	882.14		2.79	1567.32
				1.66	882.45		2.795	1569.72
				1.66	883.1		2.8	1571.61
				1.665	883.77		2.8	1572.89
				1.67	884.28		2.805	1573.51
				1.67	884.83		2.81	1573.28
				1.665	885.43		2.81	1573.1
				1.67	886.26		2.805	1573.35
				1.67	886.84		2.81	1573.99
				1.67	887.59		2.815	1575.27
				1.67	888.49		2.825	1576.57
				1.68	889.03		2.825	1577.64
				1.68	890.02		2.825	1579.03
				1.68	891.15		2.835	1581.57
				1.68	892.21		2.84	1584.07
				1.68	893.55		2.855	1587.05
				1.68	894.64		2.855	1589.64
				1.685	895.66		2.86	1592.83
				1.685	896.57		2.87	1595.4
				1.685	897.52		2.87	1597.05
				1.685	898.45		2.87	1597.66
				1.695	899.48		2.88	1598.14
				1.695	900.32		2.88	1598.79
				1.695	900.95		2.88	1599.77
				1.695	901.69		2.89	1601.45
				1.695	902.54		2.9	1605.79
				1.7	903.16		2.9	1610.05
				1.7	903.81		2.91	1612.93
				1.7	904.54		2.91	1613.48
				1.7	905.15		2.91	1612.76
				1.705	905.64		2.915	1612.12
				1.705	906.28		2.915	1611.61
				1.71	907.03		2.915	1612.41
				1.71	907.7		2.925	1615.76
				1.71	908.13		2.935	1619.41
				1.71	909.17		2.94	1622.61
				1.71	910.1		2.95	1626.56
				1.715	912.17		2.955	1631.38
				1.72	914.22		2.965	1636.02
				1.72	915.77		2.975	1640.07
				1.72	917.32		2.98	1643.49
				1.725	918.49		2.99	1646.48
				1.73	919.31		2.99	1647.94
				1.73	920.25		2.99	1645.71
				1.73	921.27		2.995	1643.29
				1.73	921.94		3	1641.29
				1.73	922.58		2.995	1640.96
				1.73	923.46		3.015	1655.63
				1.735	923.86		3.025	1661.37
				1.735	924.09		3.025	1659.1
				1.74	924.49		3.03	1657.94
				1.74	924.82		3.04	1660.76
				1.735	924.92		3.05	1664.68
				1.745	925.16		3.06	1667.76
				1.745	925.35		3.065	1670.53
				1.745	925.56		3.075	1671.31
				1.745	925.74		3.075	1669.02
				1.745	926.06		3.075	1667.4
				1.745	926.19		3.075	1667.14
				1.755	926.22		3.1	1685.44
				1.755	926.65		3.125	1699.15
				1.755	927.18		3.135	1706.82
				1.755	927.59		3.14	1716.11
				1.755	927.83		3.15	1719.94
				1.755	928.27		3.15	1718.4
				1.755	928.47		3.155	1715.48
				1.755	928.67		3.155	1713.03
				1.755	928.9		3.155	1710.76
				1.755	929.17		3.155	1708.65
				1.755	929.46		3.155	1706.85
				1.755	929.72		3.16	1705.15
				1.76	929.76		3.155	1704.13
				1.755	930.13		3.155	1702.78
				1.76	930.38		3.155	1701.23
				1.76	930.6		3.16	1700.14
				1.765	930.94		3.165	1698.83
				1.765	931.23		3.165	1697.49
				1.765	931.59		3.165	1695.37
				1.765	932.07		3.165	1693.34
				1.765	932.51		3.165	1692.06
				1.765	932.85		3.165	1691.46
				1.77	933.9		3.165	1690.79
				1.77	934.81		3.165	1690.12
				1.775	935.69		3.165	1689.55
				1.775	936.67		3.175	1691.36
				1.775	937.63		3.18	1698.23
				1.775	939.04		3.185	1703.51
				1.775	940.49		3.195	1707.08
				1.78	942.24		3.21	1709.65
				1.78	943.82		3.21	1710.14
				1.78	944.81		3.21	1708.26
				1.785	945.91		3.21	1707.88
				1.785	946.23		3.21	1709.35
				1.785	946.68		3.215	1712.3
				1.785	947.34		3.23	1713.62
				1.79	947.7		3.23	1711.21
				1.79	948.27		3.23	1708.53
				1.79	948.62		3.23	1708.32
				1.79	948.94		3.23	1708.49
				1.795	949.3		3.23	1712.19
				1.795	949.8		3.235	1711.13
				1.795	949.91		3.235	1710.66
				1.795	950.09		3.235	1712.03
				1.795	950.16		3.25	1716.03
				1.795	950.24		3.26	1718.76
				1.795	950.23		3.26	1719.38
				1.795	950.46		3.26	1718.39
				1.8	950.82		3.26	1716.24
				1.8	950.82		3.26	1714.73
				1.8	951.17		3.26	1714.09
				1.805	951.46		3.26	1713.39
				1.805	951.67		3.26	1712.5
				1.805	952.05		3.26	1711.68
				1.81	952.24		3.265	1710.62
				1.81	952.56		3.275	1715.25
				1.81	952.86		3.3	1723.5
				1.81	953.25		3.3	1721.82
				1.81	953.58		3.3	1720.59
				1.81	953.88		3.295	1719.95
				1.81	954.42		3.3	1719.37
				1.81	954.84		3.3	1719.86
				1.815	955.22		3.305	1722.37
				1.815	955.45		3.3	1722.9
				1.815	955.88		3.305	1722.22
				1.815	956.54		3.305	1721.75
				1.82	957.41		3.315	1724.39
				1.82	958.12		3.33	1727.22
				1.82	959.51		3.33	1728.86
				1.82	960.94		3.325	1732.01
				1.825	962.42		3.345	1736.19
				1.83	963.68		3.355	1739.93
				1.83	964.77		3.36	1741.19
				1.83	965.6		3.365	1743.65
				1.83	966.46		3.37	1747.09
				1.83	967.32		3.385	1751.67
				1.83	968.33		3.395	1758.3
				1.835	969.12		3.405	1763.57
				1.835	969.65		3.415	1763.77
				1.84	970.11		3.415	1764.56
				1.84	970.75		3.42	1767.28
				1.84	971.52		3.435	1770.06
				1.845	971.85		3.445	1775.59
				1.84	972.12		3.46	1780.79
				1.845	972.66		3.47	1785.43
				1.85	973.11		3.48	1786.89
				1.85	973.29		3.49	1788.12
				1.85	973.47		3.5	1789.02
				1.85	973.72		3.5	1790.2
				1.85	973.75		3.51	1791.39
				1.85	973.81		3.525	1795.29
				1.85	973.77		3.54	1799.77
				1.85	973.93		3.55	1803.43
				1.85	974.02		3.56	1805.68
				1.85	974.06		3.57	1806.61
				1.85	974.22		3.58	1805.98
				1.85	974.53		3.59	1805.72
				1.85	974.59		3.59	1805.73
				1.85	974.56		3.6	1806.95
				1.85	974.67		3.615	1808.94
				1.85	974.72		3.625	1810.75
				1.85	974.82		3.635	1812.8
				1.855	975.03		3.65	1814.35
				1.855	975.2		3.66	1815.36
				1.86	975.43		3.675	1815.77
				1.86	975.51		3.685	1815.94
				1.86	975.64		3.695	1816.11
				1.86	975.89		3.71	1816.27
				1.86	976.01		3.725	1816.24
				1.86	976.3		3.74	1816.27
				1.86	976.44		3.76	1817.4
				1.86	976.7		3.78	1819.44
				1.86	977.29		3.81	1822.01
				1.86	978.27		3.835	1823.61
				1.865	979.01		3.87	1823.57
				1.865	979.97		3.93	1820.22
				1.865	980.86		14.66	1045.27
				1.87	981.93
				1.87	982.7
				1.87	983.15
				1.87	983.64
				1.87	983.9
				1.875	984.23
				1.875	984.7
				1.875	985.36
				1.875	985.65
				1.875	985.91
				1.875	986.16
				1.875	986.49
				1.875	986.81
				1.88	987.12
				1.88	987.43
				1.88	987.69
				1.88	987.77
				1.88	988.04
				1.88	988.39
				1.88	988.68
				1.88	989.09
				1.885	989.6
				1.885	990
				1.885	990.46
				1.89	990.92
				1.89	991.53
				1.895	992.09
				1.895	992.6
				1.895	992.98
				1.895	993.43
				1.895	993.97
				1.9	994.44
				1.9	994.78
[truncated: 967 more rows]

## Sheet: Fig16
	(a) B50-T125-S125						(b) B40-T125-S125
	Strain	Load(kN)					Strain	Load(kN)
	Distance(mm)		50	250	450		Distance(mm)		50	250	450
		400	-0.000492	-0.000354	-0.00028			400	-0.00027	-0.000365	-0.000217
		800	-0.00052	-0.000404	-0.000421			800	-0.000363	-0.000445	-0.000273
		1200	-0.000555	-0.000471	-0.000473			1200	-0.000411	-0.0005	-0.000255
		1600	-0.000649	-0.000513	-0.000431			1600	-0.000606	-0.000577	-0.000241
		1900	-0.000673	-0.000493	-0.000314			1700	-0.000651	-0.000591	-0.000232
		1951.36	-0.000667	-0.000465	-0.000254			1724.75	-0.000663	-0.000591	-0.000219
	(c) B50-T100-S125						(d) B50-T125-S75
	Strain	Load(kN)					Strain	Load(kN)
	Distance(mm)		50	250	450		Distance(mm)		50	250	450
		400	-0.000292	-0.000266	-0.000143			400	-0.000133	-0.000129	-9e-05
		800	-0.000462	-0.000454	-0.000252			800	-0.00035	-0.00033	-0.00021
		1200	-0.000698	-0.000633	-0.000329			1200	-0.000575	-0.00051	-0.000288
		1600	-0.000918	-0.000678	-0.000396			1600	-0.00081	-0.000672	-0.000336
		1700	-0.000979	-0.000727	-0.000408			1900	-0.00101	-0.000777	-0.00033
		1823.61	-0.001117	-0.000785	-0.00039			2092.81	-0.001116	-0.000781	-0.000226

## Sheet: Fig17
	(a) B50-T125-S125						(b) B40-T125-S125
	Strain	Load(kN)					Strain	Load(kN)
	Distance(mm)		50	250	450		Distance(mm)		50	250	450
		400	-0.000382	-0.000222	-6.6e-05			400	-0.000355	-0.000204	-3.3e-05
		800	-0.000734	-0.000466	-0.000134			800	-0.000651	-0.000363	-5.9e-05
		1200	-0.00109	-0.000689	-0.000198			1200	-0.00087	-0.000555	-6.3e-05
		1600	-0.001548	-0.000981	-0.000235			1600	-0.001236	-0.000741	-5.9e-05
		1900	-0.002005	-0.001195	-0.000245			1700	-0.001303	-0.000768	-5.1e-05
		1951.36	-0.002083	-0.001209	-0.000228			1724.75	-0.001305	-0.00076	-4.2e-05
	(c) B50-T100-S125						(d) B50-T125-S75
	Strain	Load(kN)					Strain	Load(kN)
	Distance(mm)		50	250	450		Distance(mm)		50	250	450
		400	-0.00032	-0.00029	-0.000127			400	-0.000219	-0.000251	-7.8e-05
		800	-0.000677	-0.00042	-0.000151			800	-0.000554	-0.000536	-0.000172
		1200	-0.001012	-0.000562	0.000135			1200	-0.000908	-0.000806	-0.000241
		1600	-0.001463	-0.000636	0.000177			1600	-0.001335	-0.001056	-0.000293
		1700	-0.001646	-0.000672	0.00021			1900	-0.001732	-0.001147	-0.000346
		1823.61	-0.0018	-0.000675	0.00026			2092.81	-0.002147	-0.001232	-0.000311

## Sheet: Fig18
	(a) B50-T125-S125
									(b) B40-T125-S125
	Strain	Load(kN)
	Distance(mm)		0	50	125	200	250		Strain	Load(kN)
		400	-0.000264	-0.00018	-0.000434	-0.000512	-0.000607		Distance(mm)		0	50	100	200
		800	-0.000412	-0.000407	-0.000863	-0.001089	-0.001156			400	-0.000184	-0.000149	-0.000461	-0.000351
		1200	-0.000527	-0.000694	-0.001167	-0.001751	-0.001737			800	-0.000341	-0.000383	-0.000872	-0.00085
		1600	-0.000673	-0.001161	-0.001786	-0.002637	-0.002489			1200	-0.0005	-0.000748	-0.001389	-0.001477
		1900	-0.000766	-0.002008	-0.003034	-0.002536	-0.003011			1600	-0.000681	-0.00139	-0.002188	-0.002523
		1951.36	-0.000761	-0.002463	-0.003669	-0.002082	-0.002862			1700	-0.00071	-0.001658	-0.002514	-0.002795
										1724.75	-0.000683	-0.001801	-0.002724	-0.002867
	(c) B50-T100-S125								(d) B50-T125-S75
	Strain	Load(kN)							Strain	Load(kN)
	Distance(mm)		0	50	125	200	250		Distance(mm)		0	50	125	200	250
		400	-0.000162	-0.000198	-0.000372	-0.000169	-0.000324			400	-0.000315	-0.000313	-0.000375	-0.000443	-0.000319
		800	-0.000314	-0.000381	-0.00027	-0.000451	-0.000783			800	-0.000512	-0.000615	-0.000778	-0.000928	-0.000822
		1200	-0.00046	-0.000595	-0.000515	-0.000827	-0.001316			1200	-0.000673	-0.000939	-0.001237	-0.001455	-0.001393
		1600	-0.000573	-0.000902	-0.000905	-0.001356	-0.002138			1600	-0.000854	-0.001372	-0.001835	-0.002093	-0.00202
		1700	-0.000576	-0.001083	-0.001131	-0.00167	-0.002229			1900	-0.001054	-0.002015	-0.002657	-0.002605	-0.002693
		1823.61	-0.000353	-0.00132	-0.001573	-0.001519	-0.001336			2092.81	-0.001565	-0.003235	-0.003789	-0.002589	-0.003184

## Sheet: Fig19
	(a) B50-T125-S125
								(b) B40-T125-S125
	Strain	Load(kN)
	Distance(mm)		-219	-160	-90	-31		Strain	Load(kN)
		400	-0.000511	-0.000467	-0.000421	-0.000343		Distance(mm)		-169	-120	-80	-31
		800	-0.001067	-0.000926	-0.000779	-0.000606			400	-0.000628	-0.000642	-0.000567	-0.000492
		1200	-0.001697	-0.00145	-0.00116	-0.000861			800	-0.001235	-0.00121	-0.00101	-0.000813
		1600	-0.006178	-0.00217	-0.001683	-0.001222			1200	-0.001943	-0.001861	-0.001504	-0.001145
		1900	-0.003334	-0.002387	-0.002304	-0.001733			1600	-0.00256	-0.000441	-0.002245	-0.001595
		1951.36	-0.003086	-0.001968	-0.002401	-0.00196			1700	-0.002608	-0.000383	-0.002229	-0.001743
									1724.75	-0.002233	-0.000366	-0.002225	-0.001796
	(c) B50-T100-S125							(d) B50-T125-S75
	Strain	Load(kN)						Strain	Load(kN)
	Distance(mm)		-219	-160	-90	-31		Distance(mm)		-219	-160	-90	-31
		400	-0.000603	-0.000505	-0.000373	-0.000427			400	-0.00061	-0.000495	-0.000388	-0.000354
		800	-0.0012	-0.000965	-0.000623	-0.000763			800	-0.0012	-0.000955	-0.000725	-0.000633
		1200	-0.001865	-0.001463	-0.000873	-0.001117			1200	-0.00184	-0.001458	-0.00108	-0.000913
		1600	-0.001828	-0.002193	-0.001126	-0.001568			1600	-0.002156	-0.002096	-0.001518	-0.001253
		1900	-0.001806	-0.002278	-0.001208	-0.001784			1900	-0.00276	-0.0033	-0.002072	-0.001682
		2092.81	-0.006631	-0.018231	-0.001238	-0.003254			2092.81	-0.014392	-0.013183	-0.006786	-0.00207

## Sheet: Fig20
	(a) B50-T125-S125						(b) B40-T125-S125
	Strain	Load(kN)					Strain	Load(kN)
	Distance(mm)		90	215	340		Distance(mm)		15	165	315
		400	3.3e-05	4.4e-05	3.5e-05			400	4.3e-05	5.9e-05	5.5e-05
		800	6.2e-05	0.000122	9.9e-05			800	8.4e-05	0.00013	0.000138
		1200	0.000116	0.000242	0.000201			1200	0.000137	0.000221	0.000253
		1600	0.000209	0.000478	0.000399			1600	0.000248	0.000377	0.000437
		1900	0.000467	0.001005	0.000742			1900	0.000413	0.00063	0.000696

## Sheet: Fig22
	Specimen-1			Specimen-2			Specimen-3			Specimen-4			Specimen-5			Specimen-6			(a) Compressive behavior			(b) Tensile behavior
	strain	stress		strain	stress		strain	stress		strain	stress		strain	stress		strain	stress		strain	stress		strain	stress
	0	0		0	0		0	0.00114592		0	-0.000381972		0	0		0	0		0	0		0	0
	-9.61536e-07	0.000763944		0	0.000381972		0	0.00114592		0	0		9.61536e-07	-0.00152789		9.61536e-07	0.000381972		0.000351073	7.925		4.17703e-05	1.18236
	-9.61536e-07	-0.00114592		0	0		0	0.00152789		0	-0.00114592		9.61536e-07	-0.00152789		9.61536e-07	0		0.000702146	13.8688		0.002	0.236472
	-9.61536e-07	-0.000763944		0	0		9.61536e-07	0.00152789		0	-0.000763944		0	-0.000763944		9.61536e-07	-0.000763944		0.00105322	19.3172		0.1	0.236472
	0	-0.000381972		0	0.000763944		0	0.000763944		0	-0.000381972		0	-0.00114592		9.61536e-07	-0.000763944		0.00140429	23.775
	-9.61536e-07	-0.000763944		9.61536e-07	0.00114592		0	0.000381972		9.61536e-07	0		0	-0.00152789		9.61536e-07	0.0194806		0.00175537	27.2422
	0	-0.00190986		9.61536e-07	0.00190986		0	0.000381972		0	-0.000763944		4.80768e-06	0.00381972		9.61536e-07	0.114592		0.00210644	29.7188
	-9.61536e-07	-0.000381972		9.61536e-07	0.00114592		-3.84614e-06	0.0794501		0	-0.00229183		2.11538e-05	0.148969		2.01923e-05	0.673034		0.00245751	31.2047
	0	-0.000381972		0	0		-9.61536e-07	0.468679		0	-0.00114592		3.55768e-05	0.445379		2.30769e-05	0.735296		0.00280858	31.7
	-9.61536e-07	-0.000381972		0	0		7.69229e-06	0.681438		0	-0.00114592		4.61537e-05	0.702064		3.9423e-05	1.19252		0.0033	29
	-9.61536e-07	-0.000381972		9.61536e-07	0.000381972		2.01923e-05	1.08709		0	0		6.05768e-05	1.0508		4.61537e-05	1.30634		0.0038	26.945
	-9.61536e-07	0		0	-0.000381972		2.98076e-05	1.29947		0	0		7.21152e-05	1.33461		5.48076e-05	1.5615		0.01	2
	0	0.0263561		0	0.000381972		3.46153e-05	1.45378		0	-0.000763944		7.98075e-05	1.49695		6.82691e-05	1.90604
	6.73075e-06	0.123377		9.61536e-07	0		4.51922e-05	1.8476		0	-0.00190986		8.94229e-05	1.75822		8.55767e-05	2.26929
	3.46153e-05	0.657756		0	-0.000381972		5.28845e-05	2.0424		0	-0.00114592		9.03844e-05	1.7479		9.13459e-05	2.41635
	3.84614e-05	0.722691		9.61536e-07	-0.000763944		6.44229e-05	2.42934		1.92307e-06	0.00420169		9.03844e-05	1.74179		0.000103846	2.70971
	6.82691e-05	1.23224		9.61536e-07	-0.000381972		6.92306e-05	2.58786		6.73075e-06	0.221162		9.03844e-05	1.73835		0.00011923	3.0149
	7.59613e-05	1.38541		9.61536e-07	0		8.36536e-05	2.93393		1.63461e-05	0.511842		9.13459e-05	1.73683		0.000128846	3.24714
	9.61536e-05	1.70054		4.80768e-06	0.209703		8.94229e-05	3.15127		2.30769e-05	0.740643		9.03844e-05	1.73415		0.000133654	3.38885
	0.000102884	1.80558		1.25e-05	0.352942		9.71151e-05	3.26853		3.36538e-05	1.08938		9.03844e-05	1.73186		0.000148077	3.69596
	0.000122115	2.15509		1.92307e-05	0.634455		0.0001125	3.75899		4.51922e-05	1.3942		9.13459e-05	1.73071		0.000168269	4.11002
	0.000141346	2.48091		2.6923e-05	0.860583		0.000120192	3.96831		5.3846e-05	1.55119		9.13459e-05	1.72957		0.000175	4.25555
	0.00015	2.61536		3.26922e-05	1.13598		0.000122115	4.00497		5.86537e-05	1.71238		9.13459e-05	1.72766		0.000183653	4.3858
	0.000170192	2.96639		4.51922e-05	1.48472		0.000141346	4.55387		6.73075e-05	2.01872		9.13459e-05	1.72728		0.000193269	4.59971
	0.000184615	3.16082		4.80768e-05	1.59091		0.000145192	4.63064		8.84613e-05	2.50192		9.13459e-05	1.72575		0.000215384	5.1169
	0.000200961	3.47403		6.05768e-05	1.99542		0.000159615	4.96907		9.3269e-05	2.66846		9.13459e-05	1.72537		0.000224038	5.28
	0.000218269	3.76204		7.11537e-05	2.20398		0.000164423	5.102		0.000104807	2.856		9.13459e-05	1.7246		0.000230769	5.38771
	0.000228846	3.85677		7.78844e-05	2.35753		0.000177884	5.43355		0.000116346	3.19863		9.03844e-05	1.72269		0.000249038	5.80483
	0.000254807	4.3732		9.13459e-05	2.81399		0.000190384	5.64554		0.000124038	3.30558		9.13459e-05	1.72231		0.000262499	6.03821
	0.000262499	4.48855		9.61536e-05	2.92781		0.000208653	6.1761		0.000135577	3.65051		9.03844e-05	1.72193		0.000274038	6.20666
	0.000277884	4.70589		0.000105769	3.19596		0.00021923	6.43317		0.000149038	3.96143		9.13459e-05	1.72155		0.000296153	6.77694
	0.000290384	4.96869		0.000125	3.65241		0.000222115	6.49429		0.000164423	4.22614		9.03844e-05	1.7204		0.000300961	6.83806
	0.000313461	5.35983		0.000130769	3.78687		0.000234615	6.69826		0.000174038	4.49695		9.13459e-05	1.71964		0.000312499	7.00804
	0.000322115	5.48244		0.0001375	3.91216		0.000246153	7.0554		0.00018173	4.64401		9.13459e-05	1.72002		0.000345191	7.71354
	0.000343268	5.82545		0.000153846	4.33118		0.000251922	7.12034		0.000192307	4.90223		9.13459e-05	1.71887		0.000368268	8.18451
	0.000350961	5.93737		0.000158653	4.46296		0.000268269	7.53363		0.000207692	5.25555		9.13459e-05	1.71773		0.000382691	8.46106
	0.000378845	6.41598		0.000177884	4.9473		0.000274038	7.61461		0.000223076	5.48359		9.13459e-05	1.71773		0.000388461	8.54165
	0.000395191	6.67916		0.000183653	5.0512		0.000295192	8.12607		0.00024423	6.00231		9.13459e-05	1.71735		0.000391345	8.547
	0.000400961	6.7292		0.000199038	5.37052		0.000305768	8.36327		0.000248076	6.07832		9.13459e-05	1.71773		0.000393268	8.56114
	0.000437499	7.32698		0.000214423	5.76548		0.000308653	8.40682		0.000252884	6.14746		9.13459e-05	1.71735		0.000407691	8.89727
	0.000460576	7.73226		0.000224999	5.99696		0.000324038	8.75059		0.00026923	6.51109		9.13459e-05	1.71582		0.00042596	9.22118
	0.000466345	7.79452		0.000227884	6.04203		0.000345191	9.19826		0.000279807	6.62874		9.13459e-05	1.71467		0.000428845	9.22806
	0.000472114	7.83386		0.000245192	6.43775		0.000354807	9.39192		0.000289422	6.92286		9.13459e-05	1.71429		0.000452883	9.76587
	0.000489422	8.14631		0.000251922	6.57603		0.000361538	9.51988		0.00030673	7.28802		9.13459e-05	1.71544		0.000461537	9.90568
	0.000501922	8.2357		0.000267307	6.94845		0.000375961	9.79338		0.000324038	7.61996		9.13459e-05	1.71391		0.000471153	10.0298
	0.000514422	8.53096		0.000277884	7.18336		0.000382691	9.88887		0.000337499	7.89383		9.13459e-05	1.71353		0.000491345	10.4721
	0.000539422	8.96373		0.000284615	7.25097		0.000408653	10.5363		0.000347115	8.06686		9.13459e-05	1.71276		0.000499999	10.6119
	0.000549037	8.97825		0.000304807	7.77924		0.000414422	10.6173		0.000355768	8.24181		9.13459e-05	1.71391		0.000518268	10.9572
	0.000586537	9.71011		0.000308653	7.85984		0.000420191	10.7113		0.000374999	8.63638		9.13459e-05	1.71238		0.00053846	11.3014
	0.000599998	9.8755		0.000326922	8.2334		0.00043173	10.9794		0.000389422	8.93241		9.13459e-05	1.71238		0.00055096	11.5676
	0.000612498	10.0546		0.000333653	8.38734		0.000457691	11.5356		0.000395191	9.02981		9.13459e-05	1.712		0.000560576	11.6818
	0.000624998	10.2292		0.000349999	8.71545		0.000467306	11.7093		0.000412499	9.37283		9.23075e-05	1.712		0.000576922	11.9634
	0.000637498	10.4076		0.000359614	8.95266		0.000472114	11.7411		0.000427884	9.58062		9.13459e-05	1.71085		0.000583652	12.1116
	0.000649037	10.5894		0.000372114	9.14479		0.000496153	12.2877		0.000442307	9.93585		9.23075e-05	1.71123		0.000599998	12.3946
	0.000668268	10.8702		0.000382691	9.29567		0.000504806	12.4439		0.000452883	10.1066		9.13459e-05	1.71047		0.000620191	12.7968
	0.000686537	11.1941		0.000391345	9.57374		0.000511537	12.4752		0.000462499	10.2804		9.23075e-05	1.71162		0.000637498	12.958
	0.000701921	11.3228		0.00041346	10.0799		0.00053846	13.1119		0.000484614	10.7426		9.13459e-05	1.71162		0.000669229	13.6822
	0.00071346	11.5768		0.000423076	10.2472		0.000554806	13.4267		0.000502883	11.0818		9.13459e-05	1.71009		0.000692306	14.0883
	0.000749037	12.1757		0.000432691	10.4221		0.000561537	13.5237		0.000511537	11.2135		9.23075e-05	1.71085		0.000706729	14.2873
	0.000761536	12.2773		0.000449999	10.7101		0.000564422	13.521		0.000517306	11.2158		9.13459e-05	1.71085		0.000711537	14.301
	0.000772113	12.3977		0.000461537	11.0298		0.000587498	14.0317		0.000540383	11.7712		9.13459e-05	1.71047		0.000715383	14.2995
	0.000794229	12.7663		0.000472114	11.1265		0.000596152	14.1444		0.000548076	11.8495		9.13459e-05	1.70971		0.000731729	14.5581
	0.000804806	12.8312		0.000495191	11.7239		0.000610575	14.4087		0.000567306	12.2113		9.13459e-05	1.70932		0.000756729	15.0971
	0.000821152	13.1433		0.000509614	12.0012		0.000626921	14.788		0.000581729	12.5138		9.13459e-05	1.70818		0.000772113	15.3667
	0.000861536	13.7743		0.000514422	12.0737		0.000635575	14.9126		0.000590383	12.6055		9.23075e-05	1.70856		0.000779806	15.4229
	0.000896152	14.2922		0.00052596	12.1467		0.000659614	15.3656		0.000614422	13.0749		9.23075e-05	1.70818		0.000783652	15.4149
	0.000919228	14.5887		0.000542306	12.641		0.000670191	15.5562		0.000624998	13.2346		9.13459e-05	1.70856		0.000799998	15.7529
	0.000929805	14.6696		0.000549037	12.7223		0.000679806	15.7067		0.000633652	13.2854		9.13459e-05	1.70741		0.000828844	16.3129
	0.000935575	14.6624		0.000567306	13.1097		0.000689421	15.8396		0.000658652	13.8434		9.23075e-05	1.70856		0.00085769	16.843
	0.000941344	14.6662		0.000573075	13.2178		0.000701921	16.1116		0.000672114	14.0734		9.13459e-05	1.70741		0.000878844	17.1479
	0.000961536	15.0134		0.000594229	13.6456		0.000733652	16.7625		0.000678844	14.1028		9.13459e-05	1.70703		0.000889421	17.2411
	0.000990382	15.4832		0.000601922	13.7483		0.000743267	16.8686		0.000703844	14.6112		9.23075e-05	1.70741		0.000894228	17.222
	0.00100769	15.6834		0.000619229	14.1291		0.000752883	16.9848		0.000715383	14.7697		9.23075e-05	1.70703		0.000898075	17.2181
	0.00102019	15.8262		0.000628845	14.2808		0.000767306	17.1765		0.000726921	14.9412		9.23075e-05	1.70818		0.000923075	17.7223
	0.00103461	15.9744		0.000649998	14.7017		0.000785575	17.5875		0.000740383	15.1204		9.23075e-05	1.70703		0.000934613	17.8614
	0.00105384	16.2487		0.000657691	14.8385		0.000791344	17.6081		0.000752883	15.3014		9.23075e-05	1.7078		0.000948075	18.002
	0.0010875	16.8026		0.000673075	15.0356		0.00080769	17.942		0.000772113	15.6983		9.23075e-05	1.7055		0.000959613	18.2181
	0.00110384	16.95		0.000687498	15.4049		0.000828844	18.3591		0.000800959	16.2705		9.23075e-05	1.70474		0.000994228	18.8706
	0.00111634	17.0295		0.000698075	15.4737		0.000844229	18.4401		0.000815383	16.4546		9.13459e-05	1.7055		0.00100673	18.9859
	0.0011423	17.416		0.00072596	16.146		0.000874998	19.1811		0.000827883	16.6188		9.23075e-05	1.70512		0.00101827	19.1211
	0.00115384	17.5054		0.000742306	16.4714		0.000883652	19.2376		0.000841344	16.7884		9.23075e-05	1.70321		0.00104038	19.4366
	0.00118269	17.9393		0.00075096	16.5761		0.000890382	19.2911		0.000853844	16.9626		9.23075e-05	1.70321		0.00105673	19.7308
	0.00119519	18.0073		0.000753844	16.5623		0.000910575	19.6395		0.000873075	17.3117		9.13459e-05	1.70398		0.00107307	19.8049
	0.00121634	18.2854		0.000771152	16.9282		0.000923075	19.8343		0.000896152	17.6685		9.23075e-05	1.70321		0.00109615	20.3098
	0.00125961	18.9378		0.000790383	17.2086		0.000933651	19.9374		0.000914421	17.9603		9.23075e-05	1.70436		0.00111057	20.4596
	0.0013048	19.5314		0.000793267	17.2743		0.000947113	20.1987		0.000925959	18.0581		9.23075e-05	1.70398		0.00112404	20.62
	0.00134134	19.8958		0.000824998	17.984		0.000977882	20.8121		0.000939421	18.1971		9.23075e-05	1.70283		0.00114904	21.0325
	0.0013625	20.0432		0.000834613	18.1215		0.000994228	21.0054		0.000965382	18.68		9.23075e-05	1.70359		0.00116154	21.1402
	0.00137403	20.0264		0.000841344	18.1658		0.00100865	21.2094		0.000977882	18.8419		9.23075e-05	1.70398		0.00119134	21.6513
	0.00138269	20.0149		0.000859613	18.4752		0.00102307	21.4156		0.000999997	19.1169		9.23075e-05	1.70359		0.00120577	21.7949
	0.00139134	20.0127		0.000874998	18.8228		0.00103654	21.6227		0.00101827	19.4714		9.23075e-05	1.70359		0.00121827	21.8209
	0.00144134	20.8469		0.000879805	18.8381		0.00105096	21.8305		0.00102884	19.5325		9.23075e-05	1.70283		0.00124038	22.2067
	0.0014673	21.1372		0.000903844	19.3591		0.0010625	21.984		0.00105384	19.9504		9.23075e-05	1.70283		0.00127404	22.7422
	0.00148077	21.1379		0.000910575	19.4248		0.00109519	22.5929		0.00106538	20.0444		9.13459e-05	1.70398		0.00129134	22.9309
	0.00149038	21.1547		0.000929805	19.7785		0.00110673	22.7052		0.00109038	20.4806		9.13459e-05	1.70245		0.00130865	23.1028
	0.00152019	21.5803		0.000946151	19.9275		0.00112115	22.7671		0.00110384	20.5677		9.23075e-05	1.70283		0.001325	23.28
	0.00153942	21.7201		0.000976921	20.6914		0.00113269	23.0535		0.001125	20.9084		9.23075e-05	1.70283		0.00134134	23.4619
	0.00156442	21.9424		0.000989421	20.8908		0.00115769	23.4989		0.00115096	21.2781		9.23075e-05	1.7013		0.00136827	23.8553
	0.00159615	22.4053		0.000997113	20.8816		0.00117596	23.5616		0.00115673	21.23		9.23075e-05	1.7013		0.00138653	23.8988
	0.00161057	22.4252		0.00100192	20.8954		0.00120288	24.1849		0.00120769	22.1085		9.23075e-05	1.70207		0.00141538	24.5077
	0.00164807	22.9057		0.001025	21.3942		0.00121442	24.272		0.00124904	22.6769		9.3269e-05	1.70168		0.00143365	24.659
	0.00167884	23.2243		0.00103365	21.4852		0.00122692	24.3774		0.00128173	23.0199		9.23075e-05	1.70054		0.00145096	24.8247
	0.00169423	23.222		0.00105192	21.7846		0.00124807	24.751		0.00130192	23.1498		9.23075e-05	1.70207		0.00146923	24.9959
	0.00173365	23.7147		0.00106154	21.8327		0.00127211	24.9909		0.00131346	23.1146		9.3269e-05	1.7013		0.00149615	25.3839
	0.00176153	23.9218		0.00108846	22.492		0.00129519	25.437		0.00132211	23.0826		8.84613e-05	1.70092		0.00151057	25.4611
	0.00178461	24.0684		0.00110384	22.6968		0.00130865	25.5547		0.00132884	23.065		8.94229e-05	1.70245		0.00154615	26.0012
	0.00180769	24.2212		0.0011173	22.9084		0.00132211	25.6846		0.00138269	24.0421		8.94229e-05	1.70168		0.00155961	26.0356
	0.00184038	24.5803		0.00113173	23.1223		0.00134423	25.9924		0.00142115	24.5906		8.84613e-05	1.7013		0.00159423	26.5375
	0.00186826	24.6574		0.00114711	23.3385		0.00135673	26.1605		0.00143846	24.5952		8.94229e-05	1.70092		0.00161538	26.7201
	0.00189711	25.0043		0.00115961	23.5547		0.0013875	26.6555		0.00145288	24.6043		9.03844e-05	1.7013		0.0016298	26.7063
	0.00194519	25.578		0.00117404	23.7724		0.00140096	26.7487		0.00146538	24.6318		0.000102884	2.0848		0.00165577	27.057
	0.00198269	25.7995		0.00118461	23.9282		0.00142019	26.9206		0.00147692	24.6685		0.000109615	2.18755		0.00170288	27.7338
	0.00200673	25.8347		0.00120384	24.2919		0.00143269	27.0658		0.00150673	25.1391		0.000116346	2.40833		0.00174903	28.3022
	0.00203557	25.963		0.00123365	24.874		0.00147307	27.8221		0.00152211	25.2514		0.000134615	2.88389		0.00177596	28.4069
	0.00207403	26.3946		0.00124904	25.0826		0.00149519	28.0711		0.00154423	25.4363		0.000138461	2.98244		0.00179326	28.3152
	0.00209903	26.426		0.00126346	25.2957		0.00151827	28.3255		0.00155961	25.5692		0.00015673	3.41406		0.00180865	28.2632
	0.00215096	26.9882		0.0012798	25.5188		0.00153942	28.5837		0.00160673	26.3316		0.000170192	3.72766		0.00185192	28.8943
	0.00217692	26.9913		0.00129519	25.7441		0.0015625	28.8419		0.00162596	26.3454		0.000175	3.86708		0.00187019	28.8973
	0.00221826	27.3549		0.00131057	25.9703		0.00158365	29.0994		0.0016423	26.3713		0.000184615	4.00765		0.00190865	29.3076
	0.00227403	27.8599		0.001325	26.1949		0.00160577	29.3522		0.0016875	26.9917		0.000189423	4.18297		0.00192307	29.2739
	0.00236153	28.6628		0.00133942	26.4187		0.00162788	29.6051		0.00171826	27.2575		0.000209615	4.70398		0.00198653	30.1601
	0.00244999	29.1739		0.00135384	26.6402		0.00164903	29.8526		0.00173942	27.3018		0.000214423	4.81094		0.00203749	30.5597
	0.00252788	29.4527		0.00136827	26.8557		0.00167211	30.1009		0.00177692	27.7235		0.000225961	5.11651		0.00207019	30.4901
	0.00258653	29.5245		0.00138173	27.078		0.00169326	30.3477		0.00181346	28.0566		0.000241346	5.47709		0.00209326	30.303
	0.00262499	29.4374		0.00140192	27.489		0.00171538	30.5921		0.00183461	28.0344		0.000245192	5.46258		0.00214903	30.8843
	0.00265288	29.3557		0.00142307	27.6945		0.00173653	30.8289		0.00186923	28.4286		0.000268269	6.0936		0.00218557	30.8675
	0.00267595	29.2976		0.00144134	28.204		0.00175769	31.0673		0.00190192	28.4714		0.000274999	6.21048		0.00224423	31.2648
	0.00273172	29.8576		0.00145	28.2399		0.0017798	31.3041		0.00194711	29.0765		0.000279807	6.2525		0.000808652	31.1212
	0.00277692	29.9928		0.00145769	28.2949		0.0018	31.5348		0.00197788	29.1582		0.000302884	6.84761		0.000863459	0.0996947
	0.00282115	30.1349		0.00147211	28.5746		0.00182211	31.7686		0.00200769	29.2598		0.000316345	7.1295		0.000854805	0.103896
	0.00287403	30.3458		0.00150769	29.4111		0.0018423	31.9978		0.00204999	29.6876		0.000321153	7.21086		0.000849998	0.103514
	0.00293557	30.646		0.00152211	30.0062		0.0018625	32.2239		0.00209999	30.0184		0.00033173	7.36747		0.000848075	0.103514
	0.00301826	31.0959		0.00148269	30.1521		0.00188269	32.4439		0.00213653	30.3767		0.000343268	7.70705		0.00084519	0.10466
	0.00316345	31.6934		0.000486537	1.06952		0.00190192	32.6548		0.0021548	30.2774		0.000349999	7.81056		0.000843267	0.10466
	0.00334134	31.73		0.000207692	0.882737		0.00192019	32.8595		0.000516345	22.243		0.000365384	8.19979		0.000841344	0.104278
	0.00347884	31.4886		0.000200961	0.855999		0.00193557	33.0123		4.71153e-05	0.46677		0.000374999	8.31973		0.000839421	0.105042
	0.00373845	32.1716		0.000196153	0.847214		0.00196346	33.4966		1.34615e-05	0.466388		0.000383653	8.55693
	0.000849998	31.2533		0.000192307	0.841866		0.00197211	33.5196		1.34615e-05	0.470971		0.000399999	8.9072
	0.00171442	0.833463		0.000191346	0.835372		0.00199807	34.0543		1.25e-05	0.471353		0.000422114	9.39498
	0.0016923	0.821621		0.000189423	0.834227		0.00200961	34.062		1.05769e-05	0.472499		0.000428845	9.52752
	0.00168076	0.816656					0.00196826	34.4011		8.65382e-06	0.471353		0.000435576	9.60545
	0.00167211	0.814364					0.000411537	2.11498					0.000446153	9.85296
	0.00166538	0.809016					0.000405768	1.93774					0.000478845	10.5707
	0.00166057	0.808252					0.000398076	1.91826					0.000493268	10.8587
	0.00165577	0.805579					0.00039423	1.90757					0.000498076	10.8816
							0.000388461	1.90069					0.000501922	10.9156
							0.000386537	1.89611					0.000515383	11.2262
							0.000384614	1.89114					0.000531729	11.6085
							0.000383653	1.88694					0.000544229	11.7193
							0.00038173	1.88389					0.000570191	12.3725
							0.000380768	1.88083					0.000586537	12.6792
							0.000378845	1.87892					0.000593268	12.7793
							0.000377884	1.87625					0.000596152	12.7712
							0.000376922	1.87281					0.000620191	13.2743
													0.00063846	13.6761
													0.000643268	13.7197
													0.000647114	13.7468
													0.000668268	14.1845
													0.000676921	14.2938
													0.000696152	14.6975
													0.000709614	14.9645
													0.000714421	15.018
													0.000739421	15.5138
													0.000749037	15.6421
													0.000760575	15.7827
													0.00077596	16.1608
													0.000794229	16.4871
													0.000800959	16.4878
													0.000828844	17.1418
													0.000840382	17.2647
													0.000850959	17.4023
													0.000869229	17.7674
													0.000878844	17.9049
													0.000899998	18.3236
													0.000909613	18.4328
													0.000927882	18.7781
													0.000948075	19.0791
													0.000974997	19.6429
													0.000983651	19.6727
													0.000991344	19.7147
													0.00101346	20.1395
													0.001025	20.2602
													0.00104327	20.5703
													0.00105673	20.6452
													0.00108173	21.2434
													0.00109519	21.3939
													0.00110865	21.5551
													0.00112115	21.7216
													0.00114615	22.1777
													0.00115577	22.2655
													0.00118365	22.7766
													0.00119904	22.9454
													0.00120769	22.9699
													0.00123461	23.5039
													0.00124615	23.5489
													0.00127019	23.9813
													0.00128173	24.0799
													0.00130961	24.5245
													0.001325	24.7071
													0.0013375	24.7315
													0.00136923	25.3954
													0.00138269	25.4771
													0.0014	25.5276
													0.00141346	25.7865
													0.00145	26.4779
													0.0014625	26.5237
													0.001475	26.5596
													0.00149711	26.8622
													0.00153269	27.5245
													0.00154903	27.6169
													0.00156346	27.6964
													0.0015875	27.9737
													0.00161442	28.4321
													0.00163269	28.6024
													0.00164327	28.5681
													0.00169711	29.6124
													0.0017298	30.0333
													0.00174711	30.0188
													0.00175961	29.905
													0.00177115	29.8331
													0.00180096	30.4199
													0.00181538	30.4649
													0.00183846	30.8255
													0.00186538	31.3435
													0.00187211	31.0379
													0.00190769	32.1731

[truncated: 2 more sheets: Fig26, Fig27]
